# Supplementary material for: High throughput estimates of Wolbachia, Zika and chikungunya infection in Aedes aegypti by near-infrared spectroscopy to improve arbovirus surveillance
Source: Commun Biol. 2021 Jan 15;4:67. doi: 10.1038/s42003-020-01601-0 (PMC7810739; doi:10.1038/s42003-020-01601-0)
Supplement: Supplementary file 2 — Supplementary Data 1 [file 42003_2020_1601_MOESM2_ESM.csv]

actual	cohort	uid	disease	pred
0	2	2_1	Chikungunya	-0.436932237285449
1	2	2_1	Chikungunya	2.63490354841475
2	2	2_1	Chikungunya	3.04269008000823
3	2	2_1	Chikungunya	3.61657888826605
4	2	2_1	Chikungunya	3.58208902116328
5	2	2_1	Chikungunya	4.27009385479569
6	2	2_1	Chikungunya	5.10019333148642
7	2	2_1	Chikungunya	5.17388146387883
0	2	2_11	Chikungunya	-0.922423493653985
1	2	2_11	Chikungunya	2.07941449624712
2	2	2_11	Chikungunya	3.85935545710876
3	2	2_11	Chikungunya	3.25310120530296
4	2	2_11	Chikungunya	3.92895005609049
5	2	2_11	Chikungunya	5.32630071704815
6	2	2_11	Chikungunya	6.01568985854662
7	2	2_11	Chikungunya	4.55258709187031
0	2	2_13	Chikungunya	-0.772529351132588
1	2	2_13	Chikungunya	2.8515855969394
2	2	2_13	Chikungunya	3.98915550685936
3	2	2_13	Chikungunya	3.94365470818597
4	2	2_13	Chikungunya	4.81493503782705
5	2	2_13	Chikungunya	5.00866527618698
6	2	2_13	Chikungunya	5.64120351727429
7	2	2_13	Chikungunya	6.30454991488922
0	2	2_14	Chikungunya	0.137081794150717
1	2	2_14	Chikungunya	2.41301862472082
2	2	2_14	Chikungunya	3.69948734024001
3	2	2_14	Chikungunya	3.53916010068924
4	2	2_14	Chikungunya	4.51759070801462
5	2	2_14	Chikungunya	5.28170467859093
6	2	2_14	Chikungunya	5.46068739502288
7	2	2_14	Chikungunya	6.67749903079571
0	2	2_15	Chikungunya	-1.82902162784572
1	2	2_15	Chikungunya	2.76590579267398
2	2	2_15	Chikungunya	4.05154530506128
3	2	2_15	Chikungunya	3.13922643236743
4	2	2_15	Chikungunya	5.25303484865989
5	2	2_15	Chikungunya	5.41709983685759
6	2	2_15	Chikungunya	5.61265186916057
7	2	2_15	Chikungunya	6.03908002406271
0	2	2_16	Chikungunya	1.06145196596649
1	2	2_16	Chikungunya	4.08167901749491
2	2	2_16	Chikungunya	4.15134763738456
3	2	2_16	Chikungunya	3.89848913992914
4	2	2_16	Chikungunya	4.21301214699463
5	2	2_16	Chikungunya	4.83103398881699
6	2	2_16	Chikungunya	4.71821212739482
7	2	2_16	Chikungunya	5.17729750000348
0	2	2_17	Chikungunya	0.0465059977746494
1	2	2_17	Chikungunya	3.3914895883081
2	2	2_17	Chikungunya	4.36076658937021
3	2	2_17	Chikungunya	3.84653961894492
4	2	2_17	Chikungunya	3.97399537668746
5	2	2_17	Chikungunya	4.16981075500522
6	2	2_17	Chikungunya	5.0039029528294
7	2	2_17	Chikungunya	5.62404090452413
0	2	2_18	Chikungunya	-0.927740821529422
1	2	2_18	Chikungunya	3.01224818513117
2	2	2_18	Chikungunya	3.55958317246242
3	2	2_18	Chikungunya	3.28356961165917
4	2	2_18	Chikungunya	3.17390647336787
5	2	2_18	Chikungunya	4.4005452252959
6	2	2_18	Chikungunya	4.17966762261997
7	2	2_18	Chikungunya	3.77506156804388
0	2	2_19	Chikungunya	-0.8029575951188
1	2	2_19	Chikungunya	3.20706723449484
2	2	2_19	Chikungunya	3.52490359077864
3	2	2_19	Chikungunya	3.55679109965336
4	2	2_19	Chikungunya	3.98210234326168
5	2	2_19	Chikungunya	5.71215753244575
6	2	2_19	Chikungunya	4.3415801867648
7	2	2_19	Chikungunya	5.7399512840489
0	2	2_2	Chikungunya	-0.859528810117263
1	2	2_2	Chikungunya	2.55492629771364
2	2	2_2	Chikungunya	3.99008043758684
3	2	2_2	Chikungunya	2.71347939445103
4	2	2_2	Chikungunya	4.0777760632786
5	2	2_2	Chikungunya	4.45098210909733
6	2	2_2	Chikungunya	5.77719176255662
7	2	2_2	Chikungunya	5.04122399000425
0	2	2_20	Chikungunya	1.02355397283575
1	2	2_20	Chikungunya	1.43820298078764
2	2	2_20	Chikungunya	3.87415751038204
3	2	2_20	Chikungunya	3.21157022084133
4	2	2_20	Chikungunya	3.93202698129963
5	2	2_20	Chikungunya	5.93678452423536
6	2	2_20	Chikungunya	4.7501349458889
7	2	2_20	Chikungunya	4.58522117457887
0	2	2_21	Chikungunya	-0.243129222603367
1	2	2_21	Chikungunya	1.26867693461093
2	2	2_21	Chikungunya	2.96057526426636
3	2	2_21	Chikungunya	3.48640067447703
4	2	2_21	Chikungunya	4.00883093104102
5	2	2_21	Chikungunya	4.34539152283226
6	2	2_21	Chikungunya	4.25616467309334
7	2	2_21	Chikungunya	4.40555572125591
0	2	2_26	Chikungunya	0.430762900988349
1	2	2_26	Chikungunya	3.52669587977163
2	2	2_26	Chikungunya	3.63446401619162
3	2	2_26	Chikungunya	3.29076503423567
4	2	2_26	Chikungunya	4.10657909390248
5	2	2_26	Chikungunya	4.39173667867102
6	2	2_26	Chikungunya	3.96489767416278
7	2	2_26	Chikungunya	4.42780270223932
0	2	2_27	Chikungunya	-0.750060453782778
1	2	2_27	Chikungunya	3.10465759079366
2	2	2_27	Chikungunya	3.92015465688835
3	2	2_27	Chikungunya	3.96697650853757
4	2	2_27	Chikungunya	4.57691247540431
5	2	2_27	Chikungunya	3.80799700404255
6	2	2_27	Chikungunya	4.81014194974292
7	2	2_27	Chikungunya	4.8447539482041
0	2	2_28	Chikungunya	0.251913681422956
1	2	2_28	Chikungunya	3.36668670459446
2	2	2_28	Chikungunya	3.87141729362216
3	2	2_28	Chikungunya	3.56577643595449
4	2	2_28	Chikungunya	4.59376669312985
5	2	2_28	Chikungunya	5.38715746887647
6	2	2_28	Chikungunya	5.62445487982233
7	2	2_28	Chikungunya	5.52111959593954
0	2	2_29	Chikungunya	-1.00390004371302
1	2	2_29	Chikungunya	3.85942134586884
2	2	2_29	Chikungunya	3.93799569215385
3	2	2_29	Chikungunya	3.91397538515568
4	2	2_29	Chikungunya	3.93751446606348
5	2	2_29	Chikungunya	4.92458476559189
6	2	2_29	Chikungunya	4.76072860573957
7	2	2_29	Chikungunya	5.25410094691239
0	2	2_3	Chikungunya	-0.38030879058336
1	2	2_3	Chikungunya	3.30029503808959
2	2	2_3	Chikungunya	4.13947820389903
3	2	2_3	Chikungunya	3.72980830833414
4	2	2_3	Chikungunya	4.56065419146622
5	2	2_3	Chikungunya	5.60048766988805
6	2	2_3	Chikungunya	5.41339775197521
7	2	2_3	Chikungunya	4.85318285775351
0	2	2_32	Chikungunya	0.0814643436361999
1	2	2_32	Chikungunya	3.75599189744972
2	2	2_32	Chikungunya	4.78607315749554
3	2	2_32	Chikungunya	3.17278578161765
4	2	2_32	Chikungunya	4.54898881485616
5	2	2_32	Chikungunya	4.85849662074482
6	2	2_32	Chikungunya	5.45644663188628
7	2	2_32	Chikungunya	4.77558723608044
0	2	2_33	Chikungunya	0.00665152588326023
1	2	2_33	Chikungunya	2.70610266066553
2	2	2_33	Chikungunya	3.45810442678439
3	2	2_33	Chikungunya	3.34662042820201
4	2	2_33	Chikungunya	4.29847138246478
5	2	2_33	Chikungunya	4.47644111277577
6	2	2_33	Chikungunya	3.98994407677502
7	2	2_33	Chikungunya	5.08102565081328
0	2	2_34	Chikungunya	0.0585292176390002
1	2	2_34	Chikungunya	2.30923597148029
2	2	2_34	Chikungunya	3.26515053405185
3	2	2_34	Chikungunya	2.97757404359127
4	2	2_34	Chikungunya	3.78431849388135
5	2	2_34	Chikungunya	3.70442879757679
6	2	2_34	Chikungunya	3.31697775554778
7	2	2_34	Chikungunya	4.59001622001032
0	2	2_37	Chikungunya	-0.241186082256967
1	2	2_37	Chikungunya	2.64684971733222
2	2	2_37	Chikungunya	3.46401356803844
3	2	2_37	Chikungunya	4.10909397442578
4	2	2_37	Chikungunya	3.90477527775646
0	2	2_38	Chikungunya	-0.94819697304622
1	2	2_38	Chikungunya	2.26572529889435
2	2	2_38	Chikungunya	4.60257687703886
3	2	2_38	Chikungunya	4.48326615247931
4	2	2_38	Chikungunya	4.58211657904042
5	2	2_38	Chikungunya	4.07353858463403
6	2	2_38	Chikungunya	4.56452737298487
7	2	2_38	Chikungunya	5.51846428929901
0	2	2_39	Chikungunya	-0.960009489211761
1	2	2_39	Chikungunya	2.1717932791886
2	2	2_39	Chikungunya	4.04616416446729
3	2	2_39	Chikungunya	3.17554398221805
4	2	2_39	Chikungunya	4.59696151328622
5	2	2_39	Chikungunya	4.89262633344175
6	2	2_39	Chikungunya	4.8405003445064
7	2	2_39	Chikungunya	4.90766671137717
0	2	2_4	Chikungunya	-0.699049033533065
1	2	2_4	Chikungunya	3.42215160221409
2	2	2_4	Chikungunya	2.88661063455461
3	2	2_4	Chikungunya	3.43138279458866
4	2	2_4	Chikungunya	4.16105571887634
5	2	2_4	Chikungunya	4.69137589533648
6	2	2_4	Chikungunya	5.23252151768421
7	2	2_4	Chikungunya	4.62703004195522
0	2	2_41	Chikungunya	-0.515918403804056
1	2	2_41	Chikungunya	2.70129883542358
2	2	2_41	Chikungunya	4.72841324763939
3	2	2_41	Chikungunya	4.24013993514796
4	2	2_41	Chikungunya	3.74821734614055
5	2	2_41	Chikungunya	3.65186605494877
6	2	2_41	Chikungunya	5.5002139224455
7	2	2_41	Chikungunya	5.87104352562686
0	2	2_42	Chikungunya	1.27122068240556
1	2	2_42	Chikungunya	3.59813157478495
2	2	2_42	Chikungunya	3.62182016085605
3	2	2_42	Chikungunya	2.97519676573369
4	2	2_42	Chikungunya	3.68611050036363
5	2	2_42	Chikungunya	2.57804720667575
6	2	2_42	Chikungunya	3.63018083530585
7	2	2_42	Chikungunya	4.99772427230019
0	2	2_43	Chikungunya	-0.248511448998425
1	2	2_43	Chikungunya	3.1396088566851
2	2	2_43	Chikungunya	1.95573142710853
3	2	2_43	Chikungunya	2.71590943234783
4	2	2_43	Chikungunya	3.85461537228721
5	2	2_43	Chikungunya	5.13698887686567
6	2	2_43	Chikungunya	4.34354441586655
7	2	2_43	Chikungunya	5.32261607962504
0	2	2_44	Chikungunya	2.73516403156647
1	2	2_44	Chikungunya	3.26012526983645
2	2	2_44	Chikungunya	3.47133890045335
3	2	2_44	Chikungunya	3.3636735249513
4	2	2_44	Chikungunya	3.87201108094905
5	2	2_44	Chikungunya	5.13233134921543
6	2	2_44	Chikungunya	4.83761645797464
7	2	2_44	Chikungunya	4.530768325921
0	2	2_45	Chikungunya	0.766677959424631
1	2	2_45	Chikungunya	3.13955403344469
2	2	2_45	Chikungunya	3.9392360949562
3	2	2_45	Chikungunya	2.47910116056424
4	2	2_45	Chikungunya	3.83108912483021
5	2	2_45	Chikungunya	4.0157874050833
6	2	2_45	Chikungunya	4.52579845470106
7	2	2_45	Chikungunya	4.02019006548022
0	2	2_46	Chikungunya	-0.353196477622181
1	2	2_46	Chikungunya	2.98977452709656
2	2	2_46	Chikungunya	2.9465663254903
3	2	2_46	Chikungunya	3.31530974939835
4	2	2_46	Chikungunya	4.90990847367527
5	2	2_46	Chikungunya	3.31912868720746
6	2	2_46	Chikungunya	5.78849258629548
7	2	2_46	Chikungunya	6.18201315639581
0	2	2_47	Chikungunya	-1.20031413092589
1	2	2_47	Chikungunya	2.30685591851503
2	2	2_47	Chikungunya	3.25253884018157
3	2	2_47	Chikungunya	2.23483564161402
4	2	2_47	Chikungunya	3.50441656610524
5	2	2_47	Chikungunya	3.80065996456546
6	2	2_47	Chikungunya	4.0276016378495
7	2	2_47	Chikungunya	4.59452440020933
0	2	2_5	Chikungunya	0.581643210384838
1	2	2_5	Chikungunya	3.84790533230798
2	2	2_5	Chikungunya	5.12265957905419
3	2	2_5	Chikungunya	4.49806216336244
4	2	2_5	Chikungunya	5.53626480186892
5	2	2_5	Chikungunya	3.99046479984498
6	2	2_5	Chikungunya	6.30460833939437
7	2	2_5	Chikungunya	6.67300754938843
0	2	2_51	Chikungunya	0.0422535870403991
1	2	2_51	Chikungunya	3.06397590549102
2	2	2_51	Chikungunya	3.76305183024391
3	2	2_51	Chikungunya	2.28067668226063
4	2	2_51	Chikungunya	3.72537177717547
5	2	2_51	Chikungunya	4.92568294117735
6	2	2_51	Chikungunya	4.74640782518785
7	2	2_51	Chikungunya	6.37504820660843
0	2	2_53	Chikungunya	0.43755911073989
1	2	2_53	Chikungunya	2.62389981491188
2	2	2_53	Chikungunya	3.36290835288852
3	2	2_53	Chikungunya	2.81783988915866
4	2	2_53	Chikungunya	3.64436485651439
5	2	2_53	Chikungunya	4.24133791188068
6	2	2_53	Chikungunya	4.56824158531521
7	2	2_53	Chikungunya	4.10587845937986
0	2	2_54	Chikungunya	1.06857346983653
1	2	2_54	Chikungunya	2.61197306985146
2	2	2_54	Chikungunya	3.98591390778557
3	2	2_54	Chikungunya	2.8559736443191
4	2	2_54	Chikungunya	4.17936415993762
5	2	2_54	Chikungunya	3.989637276922
6	2	2_54	Chikungunya	4.63248939013434
7	2	2_54	Chikungunya	4.65076210142109
0	2	2_55	Chikungunya	0.671935979380095
1	2	2_55	Chikungunya	2.29102319051591
2	2	2_55	Chikungunya	3.34859439790208
3	2	2_55	Chikungunya	2.834577641572
4	2	2_55	Chikungunya	3.34519193782955
5	2	2_55	Chikungunya	3.90504593294057
6	2	2_55	Chikungunya	4.59775058575041
7	2	2_55	Chikungunya	4.77848257574651
0	2	2_56	Chikungunya	-0.372973644608635
1	2	2_56	Chikungunya	2.16612247618244
2	2	2_56	Chikungunya	3.41130911971286
3	2	2_56	Chikungunya	2.96714644683274
4	2	2_56	Chikungunya	4.10604370456834
5	2	2_56	Chikungunya	4.18537742054285
6	2	2_56	Chikungunya	3.9042155708341
7	2	2_56	Chikungunya	5.91946867353824
0	2	2_57	Chikungunya	-1.05239626106807
1	2	2_57	Chikungunya	2.55556101394991
2	2	2_57	Chikungunya	4.05090518861752
3	2	2_57	Chikungunya	3.93656711944306
4	2	2_57	Chikungunya	4.43325907627
5	2	2_57	Chikungunya	5.19788346784214
6	2	2_57	Chikungunya	5.6373480268442
7	2	2_57	Chikungunya	5.35727601653136
0	2	2_59	Chikungunya	0.180965466974222
1	2	2_59	Chikungunya	3.43969441770349
2	2	2_59	Chikungunya	3.80980969997059
3	2	2_59	Chikungunya	3.71364187245356
4	2	2_59	Chikungunya	4.73531513855862
5	2	2_59	Chikungunya	4.37458400775808
6	2	2_59	Chikungunya	5.36678263558696
7	2	2_59	Chikungunya	5.94172254362406
0	2	2_6	Chikungunya	0.0620402369020971
1	2	2_6	Chikungunya	3.57727686502885
2	2	2_6	Chikungunya	4.53644578795855
3	2	2_6	Chikungunya	3.77971575045741
4	2	2_6	Chikungunya	4.70217958494761
5	2	2_6	Chikungunya	5.82596365561279
6	2	2_6	Chikungunya	5.95363898974313
7	2	2_6	Chikungunya	5.99628453181339
0	2	2_7	Chikungunya	0.162399323965979
1	2	2_7	Chikungunya	3.10289675479152
2	2	2_7	Chikungunya	3.28928297803149
3	2	2_7	Chikungunya	2.44701727310759
4	2	2_7	Chikungunya	3.55679479316881
5	2	2_7	Chikungunya	3.84195837418225
6	2	2_7	Chikungunya	3.80518011856287
7	2	2_7	Chikungunya	3.94500604408353
0	2	2_8	Chikungunya	-0.0199830513364425
1	2	2_8	Chikungunya	2.23978968145905
2	2	2_8	Chikungunya	2.92806686264494
3	2	2_8	Chikungunya	3.90617664356055
4	2	2_8	Chikungunya	3.88864545751726
5	2	2_8	Chikungunya	4.94061364260088
6	2	2_8	Chikungunya	5.97090915240887
7	2	2_8	Chikungunya	5.55742976958693
0	2	2_9	Chikungunya	0.933216297866903
1	2	2_9	Chikungunya	1.93920576296218
2	2	2_9	Chikungunya	2.93543916240707
3	2	2_9	Chikungunya	3.49605900859274
4	2	2_9	Chikungunya	3.67723840415272
5	2	2_9	Chikungunya	4.19582452532254
6	2	2_9	Chikungunya	4.87482877495936
7	2	2_9	Chikungunya	6.05487368019343
0	2	2_10	Chikungunya	-0.259162108339787
1	2	2_10	Chikungunya	1.86099321995856
2	2	2_10	Chikungunya	2.02028801904929
3	2	2_10	Chikungunya	3.34294442274683
4	2	2_10	Chikungunya	4.62767104915894
5	2	2_10	Chikungunya	4.25878182913701
6	2	2_10	Chikungunya	5.12925088741421
7	2	2_10	Chikungunya	4.63055219060603
0	2	2_12	Chikungunya	0.250361301798459
1	2	2_12	Chikungunya	4.24843949870567
2	2	2_12	Chikungunya	4.48002806478723
3	2	2_12	Chikungunya	3.96238708689262
4	2	2_12	Chikungunya	4.84269891615739
5	2	2_12	Chikungunya	5.31985922180859
6	2	2_12	Chikungunya	5.60368028499264
7	2	2_12	Chikungunya	5.75849292424946
0	2	2_22	Chikungunya	0.815319112886604
1	2	2_22	Chikungunya	3.4783385811962
2	2	2_22	Chikungunya	4.4469462133668
3	2	2_22	Chikungunya	3.90472341975904
4	2	2_22	Chikungunya	5.44354067893092
5	2	2_22	Chikungunya	5.16957338156176
6	2	2_22	Chikungunya	5.53937549103734
7	2	2_22	Chikungunya	7.17691470700307
0	2	2_24	Chikungunya	-0.519390156521855
1	2	2_24	Chikungunya	3.05251835212184
2	2	2_24	Chikungunya	4.46113886603241
3	2	2_24	Chikungunya	3.93976129241363
4	2	2_24	Chikungunya	5.41795142425153
5	2	2_24	Chikungunya	5.25989245303676
6	2	2_24	Chikungunya	5.89696578873508
7	2	2_24	Chikungunya	7.55387082444246
0	2	2_25	Chikungunya	-1.00179348096758
1	2	2_25	Chikungunya	3.70853039080851
2	2	2_25	Chikungunya	3.59400762854396
3	2	2_25	Chikungunya	3.16941592961393
4	2	2_25	Chikungunya	4.16276856909485
5	2	2_25	Chikungunya	4.16706426183754
6	2	2_25	Chikungunya	4.88467142668657
7	2	2_25	Chikungunya	5.29296172419005
0	2	2_30	Chikungunya	-1.09340312270381
1	2	2_30	Chikungunya	3.53597983092321
2	2	2_30	Chikungunya	4.71074622859085
3	2	2_30	Chikungunya	4.10603311136734
4	2	2_30	Chikungunya	5.03281122773228
5	2	2_30	Chikungunya	5.22607314073391
6	2	2_30	Chikungunya	4.97361250550136
7	2	2_30	Chikungunya	5.48372689296261
0	2	2_31	Chikungunya	-1.23602525251655
1	2	2_31	Chikungunya	3.92277635627777
2	2	2_31	Chikungunya	4.72186418039972
3	2	2_31	Chikungunya	3.85401086744212
4	2	2_31	Chikungunya	4.83706491861907
5	2	2_31	Chikungunya	5.09889564102897
6	2	2_31	Chikungunya	5.74624119297887
7	2	2_31	Chikungunya	6.11487537353484
0	2	2_35	Chikungunya	0.237946478123273
1	2	2_35	Chikungunya	4.31101177946389
2	2	2_35	Chikungunya	4.48708976865478
3	2	2_35	Chikungunya	2.90095833007453
4	2	2_35	Chikungunya	3.6176625416052
5	2	2_35	Chikungunya	4.02304545943283
6	2	2_35	Chikungunya	4.21611614557713
7	2	2_35	Chikungunya	3.84504650312793
0	2	2_36	Chikungunya	-0.72855535372816
1	2	2_36	Chikungunya	3.58866279151855
2	2	2_36	Chikungunya	3.99046336726566
3	2	2_36	Chikungunya	2.86499685453044
4	2	2_36	Chikungunya	4.07038598823259
5	2	2_36	Chikungunya	4.44513739644744
6	2	2_36	Chikungunya	4.67996082943935
7	2	2_36	Chikungunya	4.53734992861799
0	2	2_48	Chikungunya	-0.890630953036116
1	2	2_48	Chikungunya	1.96354429527647
2	2	2_48	Chikungunya	3.23542425730718
3	2	2_48	Chikungunya	2.14516655190677
4	2	2_48	Chikungunya	3.90917951351008
5	2	2_48	Chikungunya	4.1482618760407
6	2	2_48	Chikungunya	3.8522256212021
7	2	2_48	Chikungunya	5.5468165595721
0	2	2_50	Chikungunya	0.566500685582128
1	2	2_50	Chikungunya	2.55712980045354
2	2	2_50	Chikungunya	3.12418145409481
3	2	2_50	Chikungunya	2.7952819541033
4	2	2_50	Chikungunya	3.89734338706203
5	2	2_50	Chikungunya	4.16340905327857
6	2	2_50	Chikungunya	4.34074170117375
7	2	2_50	Chikungunya	4.37414378100885
0	2	2_52	Chikungunya	0.716127905335823
1	2	2_52	Chikungunya	3.49654336530381
2	2	2_52	Chikungunya	3.24992432219382
3	2	2_52	Chikungunya	2.49913968510792
4	2	2_52	Chikungunya	3.34629483063775
5	2	2_52	Chikungunya	3.64499794730033
6	2	2_52	Chikungunya	3.76362694962937
7	2	2_52	Chikungunya	3.79628367728292
0	2	2_58	Chikungunya	-0.0385966339309252
1	2	2_58	Chikungunya	3.80849095051902
2	2	2_58	Chikungunya	4.3356940562742
3	2	2_58	Chikungunya	3.13893659156248
4	2	2_58	Chikungunya	4.34412586153219
5	2	2_58	Chikungunya	5.35302593030525
6	2	2_58	Chikungunya	5.25972704543464
7	2	2_58	Chikungunya	5.53398154888829
0	2	2_23	Chikungunya	-1.63844539538585
1	2	2_23	Chikungunya	2.2025098766477
2	2	2_23	Chikungunya	2.70581130762653
3	2	2_23	Chikungunya	2.82207596123774
4	2	2_23	Chikungunya	4.02821441220462
5	2	2_23	Chikungunya	4.41248077369409
6	2	2_23	Chikungunya	4.85172745720771
7	2	2_23	Chikungunya	4.41670526134788
0	2	2_40	Chikungunya	0.330453438951377
1	2	2_40	Chikungunya	2.19014891450191
2	2	2_40	Chikungunya	2.5646932253061
3	2	2_40	Chikungunya	2.10194505644219
4	2	2_40	Chikungunya	2.37007027386268
5	2	2_40	Chikungunya	2.52456049929527
6	2	2_40	Chikungunya	3.62612329424209
7	2	2_40	Chikungunya	2.77370848678855
0	2	2_49	Chikungunya	1.69376359442818
1	2	2_49	Chikungunya	3.87802393881968
2	2	2_49	Chikungunya	3.77470440057645
3	2	2_49	Chikungunya	3.09436953609793
4	2	2_49	Chikungunya	3.38700247311302
5	2	2_49	Chikungunya	4.45053561525452
6	2	2_49	Chikungunya	3.89937413092895
7	2	2_49	Chikungunya	3.82406494318575
0	1	1_1	Control	0.128014062370065
1	1	1_1	Control	3.24989268394326
2	1	1_1	Control	3.21728640338627
3	1	1_1	Control	4.02208923786041
4	1	1_1	Control	3.93678166010456
5	1	1_1	Control	4.12886801086858
6	1	1_1	Control	4.38822889798865
7	1	1_1	Control	4.8381343378431
0	1	1_10	Control	-1.36905062146209
1	1	1_10	Control	2.3754900681238
2	1	1_10	Control	3.27601952544304
3	1	1_10	Control	4.21776075125027
4	1	1_10	Control	4.41170781265974
5	1	1_10	Control	4.69201763090796
6	1	1_10	Control	4.97006704168714
7	1	1_10	Control	5.57191015033361
0	1	1_12	Control	0.0462980862027065
1	1	1_12	Control	3.7836958085556
2	1	1_12	Control	2.91081396695299
3	1	1_12	Control	3.60094780714936
4	1	1_12	Control	3.35418777909374
5	1	1_12	Control	4.01975789092205
6	1	1_12	Control	4.62022478579744
7	1	1_12	Control	4.979040945357
0	1	1_13	Control	-0.38901127557234
1	1	1_13	Control	3.14726177938284
2	1	1_13	Control	2.88129323334765
3	1	1_13	Control	4.22556259903241
4	1	1_13	Control	4.12110240146332
5	1	1_13	Control	4.60257106740719
6	1	1_13	Control	5.04383354118449
7	1	1_13	Control	5.40250378391491
0	1	1_14	Control	-0.176458763693393
1	1	1_14	Control	1.76847677931362
2	1	1_14	Control	3.6710731083441
3	1	1_14	Control	3.84225037408931
4	1	1_14	Control	4.24008229693013
5	1	1_14	Control	5.13458302271136
6	1	1_14	Control	4.81941362306799
7	1	1_14	Control	4.97280798851797
0	1	1_15	Control	-0.836610891069344
1	1	1_15	Control	2.65424077597282
2	1	1_15	Control	2.08118556559625
3	1	1_15	Control	3.8226815630823
4	1	1_15	Control	3.71035656643895
5	1	1_15	Control	4.23887001582124
6	1	1_15	Control	4.81393782670218
7	1	1_15	Control	4.57495978986415
0	1	1_17	Control	-0.573991610637143
1	1	1_17	Control	0.91470647804251
2	1	1_17	Control	2.82556276755276
3	1	1_17	Control	3.34962694163672
4	1	1_17	Control	3.62040761928549
5	1	1_17	Control	4.62524942575846
6	1	1_17	Control	4.69370801185043
7	1	1_17	Control	4.64935911686282
0	1	1_18	Control	0.0149599548972894
1	1	1_18	Control	2.08968477066091
2	1	1_18	Control	3.11989568032754
3	1	1_18	Control	3.25315648257386
4	1	1_18	Control	4.14487138793252
5	1	1_18	Control	3.92920565997624
6	1	1_18	Control	4.91074449020948
7	1	1_18	Control	4.82187199422788
0	1	1_19	Control	-0.22502126548682
1	1	1_19	Control	2.23443698955004
2	1	1_19	Control	1.96523918571396
3	1	1_19	Control	2.86519527684977
4	1	1_19	Control	3.48914472607481
5	1	1_19	Control	4.18951160730157
6	1	1_19	Control	5.5555762312821
7	1	1_19	Control	5.23750536306214
0	1	1_20	Control	0.383324365995172
1	1	1_20	Control	3.07275924518531
2	1	1_20	Control	3.01881374930312
3	1	1_20	Control	4.03243805443397
4	1	1_20	Control	4.17755652108359
5	1	1_20	Control	4.32125320998302
6	1	1_20	Control	4.79189316179836
7	1	1_20	Control	4.96879855149975
0	1	1_21	Control	-2.55759683278439
1	1	1_21	Control	1.63418671457387
2	1	1_21	Control	3.60888572489354
3	1	1_21	Control	2.82560683337637
4	1	1_21	Control	2.35542050337043
5	1	1_21	Control	3.41847871323246
6	1	1_21	Control	4.15132785162774
7	1	1_21	Control	4.38698669801358
0	1	1_22	Control	0.0574784579360861
1	1	1_22	Control	3.31481984897858
2	1	1_22	Control	2.0305193154702
3	1	1_22	Control	4.05326699971116
4	1	1_22	Control	3.44762518307217
5	1	1_22	Control	4.1526642281765
6	1	1_22	Control	5.85224690819291
7	1	1_22	Control	4.87073551391426
0	1	1_23	Control	0.635314860125476
1	1	1_23	Control	3.83970204245794
2	1	1_23	Control	3.43791155712858
3	1	1_23	Control	4.17637500465264
4	1	1_23	Control	3.80042972945283
5	1	1_23	Control	4.19683186642603
6	1	1_23	Control	5.33379044704003
7	1	1_23	Control	5.4513327268297
0	1	1_24	Control	-0.347077101472676
1	1	1_24	Control	2.55511276422826
2	1	1_24	Control	3.25902590714529
3	1	1_24	Control	3.78440738942886
4	1	1_24	Control	3.5898570364567
5	1	1_24	Control	4.32517623166851
6	1	1_24	Control	4.59129053091958
7	1	1_24	Control	4.71553653504334
0	1	1_25	Control	0.142972989629644
1	1	1_25	Control	2.93187984584904
2	1	1_25	Control	3.71766582237519
3	1	1_25	Control	4.44739730419843
4	1	1_25	Control	4.43664333066272
5	1	1_25	Control	5.01078557247593
6	1	1_25	Control	5.13459755677606
7	1	1_25	Control	5.79490080260895
0	1	1_26	Control	-0.362727654024998
1	1	1_26	Control	3.24676918482398
2	1	1_26	Control	3.17934202356663
3	1	1_26	Control	4.04346157735029
4	1	1_26	Control	3.40200386861937
5	1	1_26	Control	3.67798080047811
6	1	1_26	Control	3.76874921927993
7	1	1_26	Control	4.37357374443415
0	1	1_27	Control	-0.55680090360354
1	1	1_27	Control	3.17529591917323
2	1	1_27	Control	3.86644598092875
3	1	1_27	Control	3.8200024481243
4	1	1_27	Control	4.05500436760589
5	1	1_27	Control	4.25800877685131
6	1	1_27	Control	6.61105862486413
7	1	1_27	Control	5.62123835285372
0	1	1_28	Control	-1.43273657044059
1	1	1_28	Control	1.7299105585787
2	1	1_28	Control	2.96628813683727
3	1	1_28	Control	3.23144949710384
4	1	1_28	Control	3.26564951050684
5	1	1_28	Control	3.29070416276882
6	1	1_28	Control	4.44084526066582
7	1	1_28	Control	4.86085014230882
0	1	1_29	Control	-0.753108979617796
1	1	1_29	Control	0.358868578841912
2	1	1_29	Control	2.40114329756031
3	1	1_29	Control	3.33197158768641
4	1	1_29	Control	2.87705094598687
5	1	1_29	Control	4.4954207463493
6	1	1_29	Control	4.47497087901449
7	1	1_29	Control	5.73242094331433
0	1	1_3	Control	0.467820362129732
1	1	1_3	Control	3.05425737749081
2	1	1_3	Control	3.97753829691176
3	1	1_3	Control	3.96270437660437
4	1	1_3	Control	3.87265970973567
5	1	1_3	Control	3.95024618411615
6	1	1_3	Control	4.62266782215395
7	1	1_3	Control	4.90182755103408
0	1	1_30	Control	0.174728723208895
1	1	1_30	Control	2.44105015513668
2	1	1_30	Control	2.16182141159602
3	1	1_30	Control	4.17743564551007
4	1	1_30	Control	4.11759584143617
5	1	1_30	Control	4.998202553351
6	1	1_30	Control	4.98560636854558
7	1	1_30	Control	6.14927582699828
0	1	1_31	Control	-0.789907213802634
1	1	1_31	Control	2.90303056455449
2	1	1_31	Control	2.53609970173448
3	1	1_31	Control	4.15536288191865
4	1	1_31	Control	3.53781316715029
5	1	1_31	Control	4.55971269218668
6	1	1_31	Control	5.11142763231484
7	1	1_31	Control	5.4683764156053
0	1	1_32	Control	-0.596483006537966
1	1	1_32	Control	3.37394413150609
2	1	1_32	Control	3.50703966131366
3	1	1_32	Control	4.14371235159388
4	1	1_32	Control	3.8029477512772
5	1	1_32	Control	4.15027294968652
6	1	1_32	Control	5.45558303656331
7	1	1_32	Control	4.93086696758312
0	1	1_33	Control	-0.911735256909518
1	1	1_33	Control	3.01868516588043
2	1	1_33	Control	2.69676123443099
3	1	1_33	Control	4.18892517633189
4	1	1_33	Control	4.10767153103186
5	1	1_33	Control	4.67061365608246
6	1	1_33	Control	4.63862000622126
7	1	1_33	Control	5.20852431308294
0	1	1_34	Control	-0.164460762292775
1	1	1_34	Control	2.73378886329286
2	1	1_34	Control	3.50377231987367
3	1	1_34	Control	3.52246571244063
4	1	1_34	Control	3.74205435746296
5	1	1_34	Control	4.66330801347282
6	1	1_34	Control	5.13146467493756
7	1	1_34	Control	4.84415400829469
0	1	1_35	Control	0.719883007446292
1	1	1_35	Control	2.15539471700855
2	1	1_35	Control	2.68508852043914
3	1	1_35	Control	4.08722699899365
4	1	1_35	Control	3.94276240162594
5	1	1_35	Control	4.48241266013335
6	1	1_35	Control	4.67818086939345
7	1	1_35	Control	5.53275937755413
0	1	1_36	Control	1.16093735401325
1	1	1_36	Control	2.78272205070845
2	1	1_36	Control	2.94549847735551
3	1	1_36	Control	3.86214850318028
4	1	1_36	Control	4.09415355441943
5	1	1_36	Control	5.40169255672798
6	1	1_36	Control	5.350890027447
7	1	1_36	Control	5.569801179934
0	1	1_37	Control	-1.68214930436537
1	1	1_37	Control	3.18957757433111
2	1	1_37	Control	3.88602266111338
3	1	1_37	Control	3.77727154361958
4	1	1_37	Control	4.21118102321746
5	1	1_37	Control	3.98350401505088
6	1	1_37	Control	5.03700667859266
7	1	1_37	Control	4.06090692624233
0	1	1_38	Control	2.49934253058882
1	1	1_38	Control	2.98758399512248
2	1	1_38	Control	3.62486656873871
3	1	1_38	Control	4.37912839734746
4	1	1_38	Control	4.39782580775073
5	1	1_38	Control	5.0073542972588
6	1	1_38	Control	5.33340977031986
7	1	1_38	Control	5.67393712636135
0	1	1_39	Control	2.14053812491623
1	1	1_39	Control	2.72533986037848
2	1	1_39	Control	3.47539521630788
3	1	1_39	Control	4.2593708507994
4	1	1_39	Control	3.89210219264616
5	1	1_39	Control	5.21989262530067
6	1	1_39	Control	4.86744805074057
7	1	1_39	Control	6.25608179476439
0	1	1_4	Control	0.656383214596186
1	1	1_4	Control	3.82811765594635
2	1	1_4	Control	3.40250879307359
3	1	1_4	Control	4.46032935011
4	1	1_4	Control	4.46655078805967
5	1	1_4	Control	5.07020190336347
6	1	1_4	Control	5.11170309090827
7	1	1_4	Control	6.09440915418044
0	1	1_40	Control	-0.369585732002088
1	1	1_40	Control	2.85961208514155
2	1	1_40	Control	3.23066714857152
3	1	1_40	Control	3.46500091946992
4	1	1_40	Control	3.52572461294116
5	1	1_40	Control	4.65875651498093
6	1	1_40	Control	4.95603941585326
7	1	1_40	Control	5.52664836312282
0	1	1_41	Control	0.854406011861243
1	1	1_41	Control	2.5609162021945
2	1	1_41	Control	3.13103331699675
3	1	1_41	Control	4.0932632014062
4	1	1_41	Control	3.10854007337733
5	1	1_41	Control	4.65738176431399
6	1	1_41	Control	5.15990137479956
7	1	1_41	Control	6.84104093784916
0	1	1_42	Control	-0.201712676406384
1	1	1_42	Control	2.98469962780776
2	1	1_42	Control	3.03122935852936
3	1	1_42	Control	4.42837001346437
4	1	1_42	Control	2.83103578749946
5	1	1_42	Control	3.61466351878746
6	1	1_42	Control	4.88030945028907
7	1	1_42	Control	5.24989017853085
0	1	1_43	Control	0.472594466756322
1	1	1_43	Control	2.47441196766571
2	1	1_43	Control	3.08847400254873
3	1	1_43	Control	3.27946575100928
4	1	1_43	Control	3.97834494485191
5	1	1_43	Control	4.74440830540458
6	1	1_43	Control	4.90610960292996
7	1	1_43	Control	4.76422046012671
0	1	1_44	Control	0.0701701540859858
1	1	1_44	Control	2.80856439075089
2	1	1_44	Control	2.38417887760236
3	1	1_44	Control	4.3025032432541
4	1	1_44	Control	4.023350681134
5	1	1_44	Control	4.6540672335528
6	1	1_44	Control	4.15154788305976
7	1	1_44	Control	5.01781403598278
0	1	1_45	Control	-0.795473915450767
1	1	1_45	Control	2.45381347263178
2	1	1_45	Control	3.30350923430659
3	1	1_45	Control	4.12945670412912
4	1	1_45	Control	4.54290255471668
5	1	1_45	Control	4.38237737916835
6	1	1_45	Control	5.41124903881628
7	1	1_45	Control	5.89862811700244
0	1	1_46	Control	0.987678667905901
1	1	1_46	Control	3.02806775782613
2	1	1_46	Control	3.54556840035298
3	1	1_46	Control	3.73228061996261
4	1	1_46	Control	4.37324729932772
5	1	1_46	Control	5.04008064264639
6	1	1_46	Control	4.61975590559699
7	1	1_46	Control	5.44570608515879
0	1	1_47	Control	-0.0649101191574983
1	1	1_47	Control	2.03527123728418
2	1	1_47	Control	2.74756647834335
3	1	1_47	Control	3.02729813744397
4	1	1_47	Control	3.55170778694078
5	1	1_47	Control	4.13160577505322
6	1	1_47	Control	4.91215917060042
7	1	1_47	Control	5.09808557206626
0	1	1_48	Control	2.66885165672889
1	1	1_48	Control	2.35220147837007
2	1	1_48	Control	3.75718950902587
3	1	1_48	Control	3.66831640428179
4	1	1_48	Control	3.5915953725396
5	1	1_48	Control	4.01816563376488
6	1	1_48	Control	4.98830481795691
7	1	1_48	Control	5.39314367585989
0	1	1_49	Control	0.765880683190176
1	1	1_49	Control	2.83817053558062
2	1	1_49	Control	3.37034428935341
3	1	1_49	Control	3.83772276826392
4	1	1_49	Control	3.70359642891919
5	1	1_49	Control	4.16533755553875
6	1	1_49	Control	3.44221613357728
7	1	1_49	Control	4.25860324707623
0	1	1_50	Control	3.68734556952576
1	1	1_50	Control	2.56276378107252
2	1	1_50	Control	3.07082753060011
3	1	1_50	Control	4.23538272194695
4	1	1_50	Control	3.56520348339826
5	1	1_50	Control	4.67931952345117
6	1	1_50	Control	5.65823793829782
7	1	1_50	Control	5.7327428827607
0	1	1_52	Control	1.62666452078787
1	1	1_52	Control	2.88024076760048
2	1	1_52	Control	3.6297425416681
3	1	1_52	Control	4.08944386481043
4	1	1_52	Control	4.20070889804269
5	1	1_52	Control	5.07200582415604
6	1	1_52	Control	4.78639829453537
7	1	1_52	Control	5.6049317320459
0	1	1_54	Control	-1.10250622585042
1	1	1_54	Control	2.98757857782957
2	1	1_54	Control	3.72855010322167
3	1	1_54	Control	4.40524955603768
4	1	1_54	Control	4.30193717024836
5	1	1_54	Control	4.8796877674368
6	1	1_54	Control	4.48852423885771
7	1	1_54	Control	5.36796641271514
0	1	1_55	Control	-2.00884347182029
1	1	1_55	Control	1.59016455522856
2	1	1_55	Control	2.44981100702579
3	1	1_55	Control	3.73604112966671
4	1	1_55	Control	3.19215579438563
5	1	1_55	Control	4.19600307631383
6	1	1_55	Control	4.28637913695398
7	1	1_55	Control	5.40136499647159
0	1	1_57	Control	0.506998952969028
1	1	1_57	Control	2.4407508601483
2	1	1_57	Control	3.43622292872362
3	1	1_57	Control	4.05521045942068
4	1	1_57	Control	3.71657733073365
5	1	1_57	Control	4.72215377291558
6	1	1_57	Control	4.85720641617703
7	1	1_57	Control	5.37691045579993
0	1	1_59	Control	1.18997850995965
1	1	1_59	Control	2.23044044720181
2	1	1_59	Control	3.1528684206668
3	1	1_59	Control	3.80902449024715
4	1	1_59	Control	3.31532282517672
5	1	1_59	Control	3.14780670589944
6	1	1_59	Control	4.08906542095517
7	1	1_59	Control	5.20283149436133
0	1	1_6	Control	-0.660537633035304
1	1	1_6	Control	2.39185752483114
2	1	1_6	Control	2.90858624448716
3	1	1_6	Control	4.04981029242154
4	1	1_6	Control	3.35369876103047
5	1	1_6	Control	4.44819302135286
6	1	1_6	Control	4.23352707972119
7	1	1_6	Control	4.8846401790476
0	1	1_7	Control	0.157263256104082
1	1	1_7	Control	2.14218284781205
2	1	1_7	Control	2.93904408572982
3	1	1_7	Control	3.94593393812951
4	1	1_7	Control	3.57255856543136
5	1	1_7	Control	4.26754788916609
6	1	1_7	Control	5.42204952655271
7	1	1_7	Control	4.89338952369224
0	1	1_8	Control	0.70769504301575
1	1	1_8	Control	3.28219721510174
2	1	1_8	Control	3.39026755787141
3	1	1_8	Control	4.22085521431691
4	1	1_8	Control	4.33180185678152
5	1	1_8	Control	4.07480922484985
6	1	1_8	Control	5.06095503841542
7	1	1_8	Control	5.47427251593432
0	1	1_9	Control	-2.05906362981793
1	1	1_9	Control	2.71686025837469
2	1	1_9	Control	3.71756922502722
3	1	1_9	Control	3.9346608217726
4	1	1_9	Control	3.55022261426368
5	1	1_9	Control	4.20663422526825
6	1	1_9	Control	3.94634473667962
7	1	1_9	Control	4.77272068293722
0	2	2_181	Control	0.455800616645275
1	2	2_181	Control	4.77726999888616
2	2	2_181	Control	4.08801208511293
3	2	2_181	Control	4.7978956185896
4	2	2_181	Control	4.97391522002109
5	2	2_181	Control	6.13357983585852
6	2	2_181	Control	7.03629888343739
7	2	2_181	Control	6.81235802337427
0	2	2_182	Control	2.08146509607106
1	2	2_182	Control	3.19932193506443
2	2	2_182	Control	3.44619609323408
3	2	2_182	Control	3.34852462965844
4	2	2_182	Control	3.6612859998495
5	2	2_182	Control	5.32790412616608
6	2	2_182	Control	5.11276142115256
7	2	2_182	Control	6.33556745366482
0	2	2_185	Control	0.535338988343502
1	2	2_185	Control	2.96773924442318
2	2	2_185	Control	2.23747472853498
3	2	2_185	Control	1.95194749196009
4	2	2_185	Control	4.06626219064163
5	2	2_185	Control	5.06841541656873
6	2	2_185	Control	4.78758377168647
7	2	2_185	Control	4.80221711704985
0	2	2_186	Control	-0.0319560314588072
1	2	2_186	Control	2.62669401988475
2	2	2_186	Control	2.67599324033348
3	2	2_186	Control	2.28152616607523
4	2	2_186	Control	3.14420022810817
5	2	2_186	Control	4.61048579906495
6	2	2_186	Control	4.16157199875991
7	2	2_186	Control	3.86280929964095
0	2	2_187	Control	0.945590689572846
1	2	2_187	Control	3.42122054633161
2	2	2_187	Control	2.59072715490355
3	2	2_187	Control	3.69511871288572
4	2	2_187	Control	3.72070057536505
5	2	2_187	Control	4.63758742871858
6	2	2_187	Control	4.55311736509835
7	2	2_187	Control	3.74549930024447
0	2	2_189	Control	1.27513798144327
1	2	2_189	Control	3.51546196878721
2	2	2_189	Control	1.86320959663814
3	2	2_189	Control	3.45272609754985
4	2	2_189	Control	5.03693392724815
5	2	2_189	Control	4.78834035744679
6	2	2_189	Control	6.30634093048426
7	2	2_189	Control	5.45255519449809
0	2	2_190	Control	-0.353528362997444
1	2	2_190	Control	3.46549603094751
2	2	2_190	Control	2.75487732974985
3	2	2_190	Control	3.36127652472406
4	2	2_190	Control	4.08940523377135
5	2	2_190	Control	5.51160780696818
6	2	2_190	Control	3.84275374991371
7	2	2_190	Control	4.20963706151749
0	2	2_191	Control	0.773315947520969
1	2	2_191	Control	2.39529752654045
2	2	2_191	Control	2.63234496447808
3	2	2_191	Control	3.29282827540005
4	2	2_191	Control	3.53058541337229
5	2	2_191	Control	4.54357695633873
6	2	2_191	Control	3.5045674368489
7	2	2_191	Control	4.35823678079604
0	2	2_192	Control	0.284937052566672
1	2	2_192	Control	3.01194793662747
2	2	2_192	Control	2.27644808631135
3	2	2_192	Control	3.26815290740876
4	2	2_192	Control	3.92907656823112
5	2	2_192	Control	4.5156789628467
6	2	2_192	Control	4.48892254322328
7	2	2_192	Control	5.75768174230091
0	2	2_193	Control	-0.644447353091981
1	2	2_193	Control	3.0988545408974
2	2	2_193	Control	3.35335925066103
3	2	2_193	Control	4.06631324071525
4	2	2_193	Control	4.58305819853202
5	2	2_193	Control	5.26268509812527
6	2	2_193	Control	5.40146175864208
7	2	2_193	Control	5.40212205099909
0	2	2_194	Control	1.2915236187046
1	2	2_194	Control	1.54006868367189
2	2	2_194	Control	3.02222408119964
3	2	2_194	Control	3.42788942329478
4	2	2_194	Control	3.82569050903613
5	2	2_194	Control	5.13075923520544
6	2	2_194	Control	5.35839267752474
7	2	2_194	Control	6.05548541002584
0	2	2_195	Control	-0.862049834640748
1	2	2_195	Control	2.39291328775319
2	2	2_195	Control	2.73259969389679
3	2	2_195	Control	2.55893190153026
4	2	2_195	Control	2.59435307591765
5	2	2_195	Control	3.97828609892056
6	2	2_195	Control	3.91603930333941
7	2	2_195	Control	4.70041322609968
0	2	2_196	Control	-0.164107483076725
1	2	2_196	Control	4.43166915113885
2	2	2_196	Control	1.90651365716275
3	2	2_196	Control	4.01397230237992
4	2	2_196	Control	4.51947068610258
5	2	2_196	Control	6.25258152171851
6	2	2_196	Control	5.76685789262553
7	2	2_196	Control	5.65807483876728
0	2	2_197	Control	-0.143270344031298
1	2	2_197	Control	3.08285428961098
2	2	2_197	Control	3.41724655360417
3	2	2_197	Control	3.55016831911981
4	2	2_197	Control	4.18792998938082
5	2	2_197	Control	5.03742732518123
6	2	2_197	Control	5.44245501346151
7	2	2_197	Control	5.92439074393921
0	2	2_199	Control	0.341426675934351
1	2	2_199	Control	3.35659063130186
2	2	2_199	Control	3.26343904014799
3	2	2_199	Control	3.53666446373322
4	2	2_199	Control	3.48069952848696
5	2	2_199	Control	4.12394827343713
6	2	2_199	Control	4.97859951581599
7	2	2_199	Control	4.6214912071148
0	2	2_200	Control	-0.118045945467717
1	2	2_200	Control	1.99291354293059
2	2	2_200	Control	2.7091294262346
3	2	2_200	Control	3.57190749822548
4	2	2_200	Control	3.81230560628509
5	2	2_200	Control	4.66709305246163
6	2	2_200	Control	4.62404850548849
7	2	2_200	Control	4.75782926492917
0	2	2_204	Control	-0.103541855487288
1	2	2_204	Control	3.37427088605616
2	2	2_204	Control	2.97383556323353
3	2	2_204	Control	2.92912817835501
4	2	2_204	Control	4.5274015841525
5	2	2_204	Control	5.12678265689299
6	2	2_204	Control	5.62390563328973
7	2	2_204	Control	5.75682083643849
0	2	2_205	Control	0.113094613903431
1	2	2_205	Control	2.84605883829427
2	2	2_205	Control	2.71812562718298
3	2	2_205	Control	3.48070287074089
4	2	2_205	Control	3.34605709330566
5	2	2_205	Control	4.77450821347068
6	2	2_205	Control	4.69897008517835
7	2	2_205	Control	4.54474958877131
0	2	2_206	Control	0.535788336607684
1	2	2_206	Control	2.76984566447787
2	2	2_206	Control	2.8433122119922
3	2	2_206	Control	3.06620427652795
4	2	2_206	Control	3.33831276324967
5	2	2_206	Control	4.58606413989231
6	2	2_206	Control	4.8088037933255
7	2	2_206	Control	5.75546272764417
0	2	2_207	Control	-0.71287458375595
1	2	2_207	Control	1.53208753589906
2	2	2_207	Control	3.10839743779022
3	2	2_207	Control	3.00511207515783
4	2	2_207	Control	3.26671780313594
5	2	2_207	Control	3.64535779672909
6	2	2_207	Control	4.19679227840111
7	2	2_207	Control	5.30440288994296
0	2	2_208	Control	1.02738152849462
1	2	2_208	Control	1.26941249539607
2	2	2_208	Control	2.53411129869562
3	2	2_208	Control	2.5901285374438
4	2	2_208	Control	2.06469543639649
5	2	2_208	Control	4.48028160961782
6	2	2_208	Control	4.52349190967901
7	2	2_208	Control	5.43031811181549
0	2	2_209	Control	-0.700893340902844
1	2	2_209	Control	3.28301333212922
2	2	2_209	Control	2.79753278608225
3	2	2_209	Control	3.70957183959351
4	2	2_209	Control	3.94926851670536
5	2	2_209	Control	5.34664789834736
6	2	2_209	Control	4.66273169339023
7	2	2_209	Control	5.60530937668772
0	2	2_211	Control	0.838768216394531
1	2	2_211	Control	2.00221075957132
2	2	2_211	Control	2.96840712067724
3	2	2_211	Control	2.29847877574133
4	2	2_211	Control	2.82141351483965
5	2	2_211	Control	4.42818177800093
6	2	2_211	Control	4.16871842052128
7	2	2_211	Control	6.24916222790891
0	2	2_212	Control	0.798687333148653
1	2	2_212	Control	2.48403709425629
2	2	2_212	Control	1.36013903363498
3	2	2_212	Control	3.41554126143397
4	2	2_212	Control	3.97938914417587
5	2	2_212	Control	3.83225173059098
6	2	2_212	Control	4.4409217468273
7	2	2_212	Control	5.05565369949153
0	2	2_214	Control	-0.309877208210272
1	2	2_214	Control	2.36313544804758
2	2	2_214	Control	2.1876404409609
3	2	2_214	Control	2.34282344248178
4	2	2_214	Control	2.56558418528601
5	2	2_214	Control	5.00613406010475
6	2	2_214	Control	4.75988233639389
7	2	2_214	Control	4.75669929097718
0	2	2_215	Control	1.12587165103264
1	2	2_215	Control	2.01087862201199
2	2	2_215	Control	2.40282116321559
3	2	2_215	Control	1.78428870436518
4	2	2_215	Control	3.20538093427674
5	2	2_215	Control	4.14294943302433
6	2	2_215	Control	4.32565065282917
7	2	2_215	Control	4.09209359990177
0	2	2_216	Control	-1.49176238193544
1	2	2_216	Control	2.79079937277368
2	2	2_216	Control	3.36915785851901
3	2	2_216	Control	3.54942350781456
4	2	2_216	Control	3.52102163230091
5	2	2_216	Control	4.57276297831493
6	2	2_216	Control	5.22527026274571
7	2	2_216	Control	4.98974736787236
0	2	2_218	Control	-2.66421419227779
1	2	2_218	Control	2.39693118155828
2	2	2_218	Control	1.70334620803158
3	2	2_218	Control	3.10631053292621
4	2	2_218	Control	2.42693629341819
5	2	2_218	Control	3.80311696795359
6	2	2_218	Control	4.59216720080888
7	2	2_218	Control	4.3429212932403
0	2	2_219	Control	-0.312833585227867
1	2	2_219	Control	3.19227527207114
2	2	2_219	Control	3.70483752555747
3	2	2_219	Control	4.25269206148934
4	2	2_219	Control	4.53966992774778
5	2	2_219	Control	5.99240691502785
6	2	2_219	Control	4.32741989323725
7	2	2_219	Control	6.0460944952054
0	2	2_221	Control	0.141488442727162
1	2	2_221	Control	3.3524145250072
2	2	2_221	Control	2.43387055963537
3	2	2_221	Control	3.2615049214569
4	2	2_221	Control	2.5466460831717
5	2	2_221	Control	4.92122044505504
6	2	2_221	Control	5.45731926292672
7	2	2_221	Control	5.87090207003844
0	2	2_224	Control	-0.552667314591629
1	2	2_224	Control	1.5517356475051
2	2	2_224	Control	2.43624544164846
3	2	2_224	Control	3.06939697949119
4	2	2_224	Control	3.38998682431875
5	2	2_224	Control	3.82944909942623
6	2	2_224	Control	4.73600484103783
7	2	2_224	Control	5.64858730747785
0	2	2_226	Control	0.868969860779858
1	2	2_226	Control	3.02151530780116
2	2	2_226	Control	2.90390846577077
3	2	2_226	Control	3.2809248910572
4	2	2_226	Control	2.90434277053773
5	2	2_226	Control	4.7196160921219
6	2	2_226	Control	4.37684564583888
7	2	2_226	Control	4.82177777311347
0	2	2_227	Control	0.194871503863308
1	2	2_227	Control	2.21675312713002
2	2	2_227	Control	2.54353615821448
3	2	2_227	Control	3.22301149635863
4	2	2_227	Control	3.75543373543441
5	2	2_227	Control	5.5115021801255
6	2	2_227	Control	7.84691565356915
7	2	2_227	Control	6.16092642940996
0	2	2_228	Control	-1.78999742377964
1	2	2_228	Control	3.33280408564211
2	2	2_228	Control	2.59908211926684
3	2	2_228	Control	2.21845865753244
4	2	2_228	Control	3.66214882793466
5	2	2_228	Control	4.78767814167465
6	2	2_228	Control	4.85151785586672
7	2	2_228	Control	4.55468915651855
0	2	2_229	Control	-1.14562571742298
1	2	2_229	Control	2.4845519835633
2	2	2_229	Control	2.7811585118001
3	2	2_229	Control	2.81429498605603
4	2	2_229	Control	1.36406137923716
5	2	2_229	Control	4.08683101907697
6	2	2_229	Control	4.01180091844362
7	2	2_229	Control	6.12014054492464
0	2	2_230	Control	0.507085629188292
1	2	2_230	Control	4.1008669818162
2	2	2_230	Control	2.54660569058403
3	2	2_230	Control	3.44249705343619
4	2	2_230	Control	3.65842646994061
5	2	2_230	Control	5.4269531738178
6	2	2_230	Control	5.21285396380064
7	2	2_230	Control	5.80952081596996
0	2	2_231	Control	0.753476029064111
1	2	2_231	Control	3.22142274852247
2	2	2_231	Control	2.63196697152296
3	2	2_231	Control	4.3811440824969
4	2	2_231	Control	4.58498018502399
5	2	2_231	Control	5.12173882189559
6	2	2_231	Control	5.62766053679765
7	2	2_231	Control	6.47278381846691
0	2	2_233	Control	0.610560740654797
1	2	2_233	Control	4.90565524761574
2	2	2_233	Control	3.05891628841883
3	2	2_233	Control	3.60094319030193
4	2	2_233	Control	3.61330312715488
5	2	2_233	Control	4.58660215159404
6	2	2_233	Control	4.68979968023637
7	2	2_233	Control	4.90360418748867
0	2	2_234	Control	0.473182805328363
1	2	2_234	Control	3.30830927234265
2	2	2_234	Control	4.13351774445956
3	2	2_234	Control	3.93128809077118
4	2	2_234	Control	4.48266882416482
5	2	2_234	Control	5.45757786302166
6	2	2_234	Control	5.09961882172181
7	2	2_234	Control	6.29029728936344
0	2	2_236	Control	0.560794923719416
1	2	2_236	Control	2.91684616264926
2	2	2_236	Control	2.87821103054068
3	2	2_236	Control	3.45817277080532
4	2	2_236	Control	3.08444279480388
5	2	2_236	Control	4.82366512746905
6	2	2_236	Control	4.83584919501609
7	2	2_236	Control	5.65271129104974
0	2	2_237	Control	0.368479821651058
1	2	2_237	Control	3.8554760660759
2	2	2_237	Control	3.37554550728635
3	2	2_237	Control	3.51803585616042
4	2	2_237	Control	3.80598924167039
5	2	2_237	Control	4.13304498780766
6	2	2_237	Control	5.04742254750923
7	2	2_237	Control	5.24962234799606
0	2	2_239	Control	-0.761265707570295
1	2	2_239	Control	4.18586817295455
2	2	2_239	Control	3.19478292423926
3	2	2_239	Control	2.49536866030635
4	2	2_239	Control	3.90080577260704
5	2	2_239	Control	4.69948534850615
6	2	2_239	Control	5.08418932967576
7	2	2_239	Control	5.32114665835526
0	2	2_240	Control	0.413857089196294
1	2	2_240	Control	2.61262025855268
2	2	2_240	Control	2.92445522393011
3	2	2_240	Control	2.78481566701159
4	2	2_240	Control	3.09539938126295
5	2	2_240	Control	3.71365633755329
6	2	2_240	Control	3.49790171181235
7	2	2_240	Control	5.35859534268874
0	3	3_10	Control	-0.857235600359992
1	3	3_10	Control	1.82951883125612
2	3	3_10	Control	3.78920462307086
3	3	3_10	Control	3.54823537258298
4	3	3_10	Control	4.5945153684293
5	3	3_10	Control	4.79014744570911
6	3	3_10	Control	3.70753307477126
7	3	3_10	Control	5.51818449037734
0	3	3_2	Control	0.246218442464231
1	3	3_2	Control	1.92474048975455
2	3	3_2	Control	3.14541013968046
3	3	3_2	Control	4.51087210568478
4	3	3_2	Control	4.97449613025365
5	3	3_2	Control	5.14742706029893
6	3	3_2	Control	3.71227263428236
7	3	3_2	Control	5.95532345670859
0	3	3_3	Control	1.75381533998344
1	3	3_3	Control	2.41356403250929
2	3	3_3	Control	4.01184870719378
3	3	3_3	Control	3.91476760647445
4	3	3_3	Control	5.25150567876848
5	3	3_3	Control	4.99525063464141
6	3	3_3	Control	4.03156247340546
7	3	3_3	Control	4.71207230376891
0	3	3_5	Control	0.900969817118307
1	3	3_5	Control	2.43074979836875
2	3	3_5	Control	3.60648156205644
3	3	3_5	Control	4.620836284695
4	3	3_5	Control	5.27954566395252
5	3	3_5	Control	5.76231494371645
6	3	3_5	Control	4.43712328257333
7	3	3_5	Control	5.96846234159099
0	3	3_6	Control	0.572524025159401
1	3	3_6	Control	2.73524460385215
2	3	3_6	Control	3.74706302512852
3	3	3_6	Control	5.1302475108776
4	3	3_6	Control	6.08253068106823
5	3	3_6	Control	5.54021747614309
6	3	3_6	Control	4.16855968838608
7	3	3_6	Control	4.79812725436314
0	3	3_7	Control	1.50421750189029
1	3	3_7	Control	2.54833692569465
2	3	3_7	Control	4.05310428264722
3	3	3_7	Control	4.19887330899202
4	3	3_7	Control	5.72825181915131
5	3	3_7	Control	5.8217903669128
6	3	3_7	Control	4.69204486899854
7	3	3_7	Control	5.99485958108313
0	3	3_8	Control	0.00159523973797615
1	3	3_8	Control	1.97888979896341
2	3	3_8	Control	2.81480663582828
3	3	3_8	Control	3.07796463556565
4	3	3_8	Control	3.94661119028946
5	3	3_8	Control	4.26558018627972
6	3	3_8	Control	3.40982177274988
7	3	3_8	Control	4.17710398040921
0	1	1_11	Control	-0.223300567907199
1	1	1_11	Control	1.48809781858472
2	1	1_11	Control	3.41337689128136
3	1	1_11	Control	4.05062564937402
4	1	1_11	Control	3.43457734029072
5	1	1_11	Control	4.6080858837208
6	1	1_11	Control	5.15529056920546
7	1	1_11	Control	5.26723421247589
0	1	1_16	Control	0.671378735373088
1	1	1_16	Control	1.50815925062583
2	1	1_16	Control	2.71047173793346
3	1	1_16	Control	3.57389091957091
4	1	1_16	Control	3.51830870135494
5	1	1_16	Control	3.87426063472808
6	1	1_16	Control	5.24698599483388
7	1	1_16	Control	4.80723904018904
0	1	1_5	Control	0.14728755437382
1	1	1_5	Control	3.13885287813844
2	1	1_5	Control	3.89366242916093
3	1	1_5	Control	4.20555892061718
4	1	1_5	Control	4.09242756357792
5	1	1_5	Control	4.84231815738762
6	1	1_5	Control	4.53690265360869
7	1	1_5	Control	5.23764127922502
0	1	1_51	Control	3.30851493280544
1	1	1_51	Control	3.52246071584306
2	1	1_51	Control	3.73885446588945
3	1	1_51	Control	3.66416111318455
4	1	1_51	Control	4.12119219547536
5	1	1_51	Control	4.4866058974743
6	1	1_51	Control	4.59642671859758
7	1	1_51	Control	6.32754903081573
0	1	1_53	Control	0.772249779251297
1	1	1_53	Control	2.61055288843452
2	1	1_53	Control	2.75522301467393
3	1	1_53	Control	3.88912641020694
4	1	1_53	Control	3.62896661672186
5	1	1_53	Control	3.94240348871677
6	1	1_53	Control	4.8939837241433
7	1	1_53	Control	4.48313230042341
0	1	1_56	Control	1.14730307032841
1	1	1_56	Control	2.35620604004177
2	1	1_56	Control	3.31117532820522
3	1	1_56	Control	4.51018038704612
4	1	1_56	Control	3.91556042469156
5	1	1_56	Control	4.53353701438153
6	1	1_56	Control	4.70032625493199
7	1	1_56	Control	5.57811196223365
0	1	1_58	Control	-0.140062531322481
1	1	1_58	Control	2.20862188713603
2	1	1_58	Control	2.6580520216381
3	1	1_58	Control	3.00271648827579
4	1	1_58	Control	3.56307333579032
5	1	1_58	Control	4.69320865505823
6	1	1_58	Control	4.73679051813966
7	1	1_58	Control	5.00748851111184
0	2	2_198	Control	0.540722174847842
1	2	2_198	Control	2.76409384084834
2	2	2_198	Control	3.65921008810463
3	2	2_198	Control	4.13940157320041
4	2	2_198	Control	3.96877125043341
5	2	2_198	Control	5.26652974059974
6	2	2_198	Control	5.16722618864923
7	2	2_198	Control	6.8567389364919
0	2	2_202	Control	-0.359093094075576
1	2	2_202	Control	3.64337522025064
2	2	2_202	Control	3.22288968905965
3	2	2_202	Control	3.87124505820657
4	2	2_202	Control	3.27816400335439
5	2	2_202	Control	4.4742077414926
6	2	2_202	Control	6.17533406066495
7	2	2_202	Control	5.16372586941968
0	2	2_203	Control	0.723438290026741
1	2	2_203	Control	2.68040031721077
2	2	2_203	Control	3.1971222395769
3	2	2_203	Control	3.59022449615168
4	2	2_203	Control	3.53816570127979
5	2	2_203	Control	4.14088100145441
6	2	2_203	Control	4.42639682278782
7	2	2_203	Control	4.97166919927849
0	2	2_213	Control	0.0443067167909001
1	2	2_213	Control	3.84021268784518
2	2	2_213	Control	3.59618969390278
3	2	2_213	Control	3.61977458515395
4	2	2_213	Control	2.76501261607308
5	2	2_213	Control	4.93180004454094
6	2	2_213	Control	4.63483138513293
7	2	2_213	Control	6.30122917016786
0	2	2_222	Control	0.027077211002561
1	2	2_222	Control	2.98566805788428
2	2	2_222	Control	3.15595324975241
3	2	2_222	Control	2.67163846843434
4	2	2_222	Control	3.33085632443367
5	2	2_222	Control	4.44806664316985
6	2	2_222	Control	6.20725075150871
7	2	2_222	Control	4.60669030781107
0	2	2_225	Control	2.15772018377385
1	2	2_225	Control	1.93676775159487
2	2	2_225	Control	3.47073090022151
3	2	2_225	Control	3.70697544962206
4	2	2_225	Control	3.65215133463507
5	2	2_225	Control	4.49283539404784
6	2	2_225	Control	4.51726310218956
7	2	2_225	Control	5.95165695768889
0	2	2_232	Control	0.263590622487064
1	2	2_232	Control	2.91427636161056
2	2	2_232	Control	3.73814647569724
3	2	2_232	Control	3.50426657516921
4	2	2_232	Control	3.81878677275154
5	2	2_232	Control	4.72517174797956
6	2	2_232	Control	4.88919381442587
7	2	2_232	Control	4.98418944813218
0	2	2_235	Control	-0.203220779263316
1	2	2_235	Control	2.75196441430802
2	2	2_235	Control	3.20048790820408
3	2	2_235	Control	3.64892113633641
4	2	2_235	Control	3.3600646848324
5	2	2_235	Control	6.1830443237052
6	2	2_235	Control	4.99686450724642
7	2	2_235	Control	6.06465872903242
0	2	2_238	Control	0.378399267070962
1	2	2_238	Control	3.75448933610959
2	2	2_238	Control	3.78911831913682
3	2	2_238	Control	3.66298703923867
4	2	2_238	Control	4.51718058241111
5	2	2_238	Control	4.14814014316523
6	2	2_238	Control	4.62653730076742
7	2	2_238	Control	4.67069326610944
0	3	3_1	Control	-0.479007772103373
1	3	3_1	Control	1.34639790346471
2	3	3_1	Control	2.19969272752001
3	3	3_1	Control	2.47467119321153
4	3	3_1	Control	3.70939526139436
5	3	3_1	Control	3.50838496237368
6	3	3_1	Control	2.14382029213539
7	3	3_1	Control	3.60370160200168
0	3	3_4	Control	0.693335818174322
1	3	3_4	Control	1.83420334594638
2	3	3_4	Control	3.69017675354249
3	3	3_4	Control	4.51088556429746
4	3	3_4	Control	5.23533495577942
5	3	3_4	Control	5.29842191482473
6	3	3_4	Control	4.40684239787619
7	3	3_4	Control	6.14714056489253
0	3	3_9	Control	0.242634807444595
1	3	3_9	Control	3.19575544818028
2	3	3_9	Control	3.55548236267008
3	3	3_9	Control	4.05365505845987
4	3	3_9	Control	4.01234567022851
5	3	3_9	Control	4.91834825046947
6	3	3_9	Control	4.01622484761716
7	3	3_9	Control	4.85067318127796
0	1	1_2	Control	0.135454635451307
1	1	1_2	Control	3.54127460006531
2	1	1_2	Control	3.61125774841529
3	1	1_2	Control	3.71293115750283
4	1	1_2	Control	3.87020884022919
5	1	1_2	Control	4.32478648703735
6	1	1_2	Control	4.66358010352626
7	1	1_2	Control	4.83761431696294
0	2	2_183	Control	0.443817333705595
1	2	2_183	Control	3.60979695458772
2	2	2_183	Control	3.01988723157109
3	2	2_183	Control	4.50811719155982
4	2	2_183	Control	3.9915028588064
5	2	2_183	Control	4.9839588667231
6	2	2_183	Control	4.70265744040156
7	2	2_183	Control	5.64470574501455
0	2	2_184	Control	0.59581916486168
1	2	2_184	Control	1.26654031869835
2	2	2_184	Control	2.31371946867599
3	2	2_184	Control	3.00241911197797
4	2	2_184	Control	3.82039983753102
5	2	2_184	Control	4.23479184236587
6	2	2_184	Control	4.07501366496004
7	2	2_184	Control	4.85939373437395
0	2	2_188	Control	0.0729510155114208
1	2	2_188	Control	2.90608562820744
2	2	2_188	Control	1.51844072233017
3	2	2_188	Control	3.34458698457628
4	2	2_188	Control	3.87173917829556
5	2	2_188	Control	4.19073478870842
6	2	2_188	Control	4.60913846874045
7	2	2_188	Control	4.6485191932243
0	2	2_201	Control	-1.28888723090742
1	2	2_201	Control	3.01744711348171
2	2	2_201	Control	2.78028870284917
3	2	2_201	Control	3.77755673416387
4	2	2_201	Control	4.31585171609917
5	2	2_201	Control	4.97225678137634
6	2	2_201	Control	5.52860438991495
7	2	2_201	Control	4.77538198665169
0	2	2_217	Control	-0.760224419742934
1	2	2_217	Control	2.05462218862121
2	2	2_217	Control	2.23294800510018
3	2	2_217	Control	3.12202231740488
4	2	2_217	Control	3.66261412649989
5	2	2_217	Control	3.94811553507793
6	2	2_217	Control	4.47930956543718
7	2	2_217	Control	4.69735037099649
0	2	2_220	Control	0.221156047573551
1	2	2_220	Control	3.80932768573782
2	2	2_220	Control	3.3321924703101
3	2	2_220	Control	3.80421111564996
4	2	2_220	Control	4.24492122306087
5	2	2_220	Control	5.76896316872526
6	2	2_220	Control	6.18240377470123
7	2	2_220	Control	6.51498627674274
0	2	2_223	Control	-0.335062567042769
1	2	2_223	Control	3.26978343302157
2	2	2_223	Control	1.82819233650208
3	2	2_223	Control	3.01251922212687
4	2	2_223	Control	3.37353934492922
5	2	2_223	Control	4.48221933186208
6	2	2_223	Control	4.24774325500483
7	2	2_223	Control	4.70409283509218
0	2	2_210	Control	-0.10631834017694
1	2	2_210	Control	2.96422641571111
2	2	2_210	Control	3.00064424375423
3	2	2_210	Control	3.65436903353265
4	2	2_210	Control	3.30601080390398
5	2	2_210	Control	4.72876340186968
6	2	2_210	Control	5.17596005983801
7	2	2_210	Control	5.92474993165375
0	1	1_1	Wolbachia	-0.379667544177533
1	1	1_1	Wolbachia	3.56162757579842
2	1	1_1	Wolbachia	3.79783167237159
3	1	1_1	Wolbachia	3.85028402042339
4	1	1_1	Wolbachia	4.33147454617113
5	1	1_1	Wolbachia	4.48021934698101
6	1	1_1	Wolbachia	4.60126377884311
7	1	1_1	Wolbachia	5.34738554568947
0	1	1_10	Wolbachia	-3.0032214215053
1	1	1_10	Wolbachia	1.18599354807921
2	1	1_10	Wolbachia	2.6329077315578
3	1	1_10	Wolbachia	3.40539609258611
4	1	1_10	Wolbachia	4.19706224826619
5	1	1_10	Wolbachia	4.49887559033741
6	1	1_10	Wolbachia	4.15677548851375
7	1	1_10	Wolbachia	5.2236100227427
0	1	1_12	Wolbachia	-1.56611676193831
1	1	1_12	Wolbachia	2.42259276484796
2	1	1_12	Wolbachia	2.9601215022779
3	1	1_12	Wolbachia	2.99980566487133
4	1	1_12	Wolbachia	4.5783240994191
5	1	1_12	Wolbachia	5.51568733006975
6	1	1_12	Wolbachia	3.96131464387584
7	1	1_12	Wolbachia	5.99030829055768
0	1	1_13	Wolbachia	-0.61935660307102
1	1	1_13	Wolbachia	1.81188111246631
2	1	1_13	Wolbachia	2.86171891228392
3	1	1_13	Wolbachia	3.75235653608236
4	1	1_13	Wolbachia	4.15252269089778
5	1	1_13	Wolbachia	4.0733207866539
6	1	1_13	Wolbachia	4.48949175113109
7	1	1_13	Wolbachia	4.76994197166239
0	1	1_14	Wolbachia	-1.97088208100231
1	1	1_14	Wolbachia	1.6593200741307
2	1	1_14	Wolbachia	3.08084968112878
3	1	1_14	Wolbachia	3.96194656657485
4	1	1_14	Wolbachia	4.15607955875998
5	1	1_14	Wolbachia	4.04029990196395
6	1	1_14	Wolbachia	4.61303376961841
7	1	1_14	Wolbachia	4.74731616126815
0	1	1_15	Wolbachia	-1.33483475424682
1	1	1_15	Wolbachia	2.61247635084761
2	1	1_15	Wolbachia	3.35221753476857
3	1	1_15	Wolbachia	4.61496173624403
4	1	1_15	Wolbachia	4.86732740423646
5	1	1_15	Wolbachia	4.84593892244843
6	1	1_15	Wolbachia	4.71236802366319
7	1	1_15	Wolbachia	5.94343018918397
0	1	1_17	Wolbachia	-0.801450910906818
1	1	1_17	Wolbachia	2.9165867574148
2	1	1_17	Wolbachia	3.12695362002633
3	1	1_17	Wolbachia	3.75978662496154
4	1	1_17	Wolbachia	3.98531075208932
5	1	1_17	Wolbachia	3.98085862873032
6	1	1_17	Wolbachia	3.81380795095532
7	1	1_17	Wolbachia	4.57641806517628
0	1	1_18	Wolbachia	-1.70941856765988
1	1	1_18	Wolbachia	2.46719191536653
2	1	1_18	Wolbachia	3.2488349881077
3	1	1_18	Wolbachia	2.57947915843872
4	1	1_18	Wolbachia	2.99207726570717
5	1	1_18	Wolbachia	3.14993521142265
6	1	1_18	Wolbachia	3.08961134136101
7	1	1_18	Wolbachia	3.86180618396799
0	1	1_19	Wolbachia	-2.25097877525818
1	1	1_19	Wolbachia	1.08083888033205
2	1	1_19	Wolbachia	1.88857314099026
3	1	1_19	Wolbachia	3.07141412879651
4	1	1_19	Wolbachia	3.73013119088599
5	1	1_19	Wolbachia	4.50343777529306
6	1	1_19	Wolbachia	3.89400997196582
7	1	1_19	Wolbachia	5.44495753068536
0	1	1_20	Wolbachia	-0.887395790034254
1	1	1_20	Wolbachia	2.24831864598111
2	1	1_20	Wolbachia	2.67372715922218
3	1	1_20	Wolbachia	4.00732758555899
4	1	1_20	Wolbachia	4.20615555677723
5	1	1_20	Wolbachia	4.6372788636519
6	1	1_20	Wolbachia	4.89909836154134
7	1	1_20	Wolbachia	5.06462395430352
0	1	1_21	Wolbachia	-0.627233754006182
1	1	1_21	Wolbachia	2.81004177970735
2	1	1_21	Wolbachia	2.9384142646484
3	1	1_21	Wolbachia	3.09688597485164
4	1	1_21	Wolbachia	3.6419290404196
5	1	1_21	Wolbachia	3.88668889351524
6	1	1_21	Wolbachia	3.92743011859205
7	1	1_21	Wolbachia	4.11100194665241
0	1	1_22	Wolbachia	-0.775613598337262
1	1	1_22	Wolbachia	2.49254852149866
2	1	1_22	Wolbachia	3.52749719318815
3	1	1_22	Wolbachia	3.20230663046741
4	1	1_22	Wolbachia	3.19650255082093
5	1	1_22	Wolbachia	3.40581052438024
6	1	1_22	Wolbachia	3.47500035706254
7	1	1_22	Wolbachia	4.09952620340365
0	1	1_23	Wolbachia	-0.163535634457849
1	1	1_23	Wolbachia	1.65605176960749
2	1	1_23	Wolbachia	2.48646311101539
3	1	1_23	Wolbachia	3.66341990383451
4	1	1_23	Wolbachia	4.13415018516499
5	1	1_23	Wolbachia	4.27566531318514
6	1	1_23	Wolbachia	4.31006906354452
7	1	1_23	Wolbachia	5.00295948871276
0	1	1_24	Wolbachia	-0.326047954071906
1	1	1_24	Wolbachia	2.18958097706123
2	1	1_24	Wolbachia	3.40639643545253
3	1	1_24	Wolbachia	3.4660910695039
4	1	1_24	Wolbachia	3.99169378204202
5	1	1_24	Wolbachia	4.63025174929425
6	1	1_24	Wolbachia	4.40932894182929
7	1	1_24	Wolbachia	5.48513233125071
0	1	1_25	Wolbachia	0.162248098202262
1	1	1_25	Wolbachia	3.11605494826754
2	1	1_25	Wolbachia	3.07745352186137
3	1	1_25	Wolbachia	3.07261392602287
4	1	1_25	Wolbachia	3.84480858650887
5	1	1_25	Wolbachia	3.80822928586471
6	1	1_25	Wolbachia	3.48760478932184
7	1	1_25	Wolbachia	3.92184059594207
0	1	1_26	Wolbachia	-0.265534697701456
1	1	1_26	Wolbachia	1.98568451583864
2	1	1_26	Wolbachia	2.72770424579247
3	1	1_26	Wolbachia	3.20460158340684
4	1	1_26	Wolbachia	3.23122310603175
5	1	1_26	Wolbachia	3.6615035948867
6	1	1_26	Wolbachia	4.56840658390365
7	1	1_26	Wolbachia	5.21642592326656
0	1	1_27	Wolbachia	-0.872626882496145
1	1	1_27	Wolbachia	1.29712719976539
2	1	1_27	Wolbachia	2.18830766897142
3	1	1_27	Wolbachia	3.84609794453505
4	1	1_27	Wolbachia	4.16251861768243
5	1	1_27	Wolbachia	4.66588851846434
6	1	1_27	Wolbachia	4.22008608589353
7	1	1_27	Wolbachia	5.74602456533417
0	1	1_28	Wolbachia	0.0619772702807317
1	1	1_28	Wolbachia	2.13345812902261
2	1	1_28	Wolbachia	3.18959387070354
3	1	1_28	Wolbachia	3.4189356129904
4	1	1_28	Wolbachia	4.26080787448322
5	1	1_28	Wolbachia	4.28590495202589
6	1	1_28	Wolbachia	3.88631334330641
7	1	1_28	Wolbachia	5.07996974418636
0	1	1_29	Wolbachia	-0.0965282515740533
1	1	1_29	Wolbachia	2.4455293750825
2	1	1_29	Wolbachia	3.18547521052765
3	1	1_29	Wolbachia	3.0933541491599
4	1	1_29	Wolbachia	4.31443865209292
5	1	1_29	Wolbachia	4.45201909740713
6	1	1_29	Wolbachia	4.24920313181184
7	1	1_29	Wolbachia	5.13254074752114
0	1	1_3	Wolbachia	0.299240030775061
1	1	1_3	Wolbachia	2.45483329079972
2	1	1_3	Wolbachia	2.81794502825271
3	1	1_3	Wolbachia	3.30571523960592
4	1	1_3	Wolbachia	3.97671366433097
5	1	1_3	Wolbachia	5.53259436804369
6	1	1_3	Wolbachia	4.33216039159785
7	1	1_3	Wolbachia	5.19278270258294
0	1	1_30	Wolbachia	-0.833527965808608
1	1	1_30	Wolbachia	2.01516925107857
2	1	1_30	Wolbachia	2.8310217465674
3	1	1_30	Wolbachia	2.75317623598576
4	1	1_30	Wolbachia	3.96919878595663
5	1	1_30	Wolbachia	4.92746614784782
6	1	1_30	Wolbachia	4.63296170296402
7	1	1_30	Wolbachia	5.5659181069261
0	1	1_31	Wolbachia	-0.935433156522269
1	1	1_31	Wolbachia	0.992668155722331
2	1	1_31	Wolbachia	3.06689988304096
3	1	1_31	Wolbachia	3.14674520257357
4	1	1_31	Wolbachia	3.67089636231698
5	1	1_31	Wolbachia	4.70255861158563
6	1	1_31	Wolbachia	3.58581209927651
7	1	1_31	Wolbachia	4.43968074406286
0	1	1_32	Wolbachia	-1.25014861655534
1	1	1_32	Wolbachia	1.74656645970252
2	1	1_32	Wolbachia	2.47818941377419
3	1	1_32	Wolbachia	3.52870956334148
4	1	1_32	Wolbachia	4.46268716733232
5	1	1_32	Wolbachia	4.42173354750019
6	1	1_32	Wolbachia	4.10767825203308
7	1	1_32	Wolbachia	4.99843036464257
0	1	1_33	Wolbachia	-0.250780049134352
1	1	1_33	Wolbachia	2.85995705434264
2	1	1_33	Wolbachia	3.26787032313993
3	1	1_33	Wolbachia	3.88078077756366
4	1	1_33	Wolbachia	4.5476622619682
5	1	1_33	Wolbachia	4.99558188569518
6	1	1_33	Wolbachia	4.61275274714483
7	1	1_33	Wolbachia	5.90162635312026
0	1	1_34	Wolbachia	-1.23642841244359
1	1	1_34	Wolbachia	3.10010747194559
2	1	1_34	Wolbachia	3.57710642956878
3	1	1_34	Wolbachia	3.39457348590307
4	1	1_34	Wolbachia	4.37614085264398
5	1	1_34	Wolbachia	4.53152451385983
6	1	1_34	Wolbachia	5.00722390629206
7	1	1_34	Wolbachia	3.95946676747598
0	1	1_35	Wolbachia	-0.761888072499882
1	1	1_35	Wolbachia	1.13335851468689
2	1	1_35	Wolbachia	2.84270318202383
3	1	1_35	Wolbachia	3.0582550070453
4	1	1_35	Wolbachia	4.68259348003981
5	1	1_35	Wolbachia	4.99960270769832
6	1	1_35	Wolbachia	4.25178644580611
7	1	1_35	Wolbachia	4.77590717792298
0	1	1_36	Wolbachia	0.0216218020673531
1	1	1_36	Wolbachia	2.08429846881897
2	1	1_36	Wolbachia	3.16526570269491
3	1	1_36	Wolbachia	4.19137882965576
4	1	1_36	Wolbachia	4.29435024570418
5	1	1_36	Wolbachia	5.03536369447091
6	1	1_36	Wolbachia	4.33657073475278
7	1	1_36	Wolbachia	5.3236158197571
0	1	1_37	Wolbachia	-1.55005778753515
1	1	1_37	Wolbachia	1.93090104770915
2	1	1_37	Wolbachia	3.21503803299685
3	1	1_37	Wolbachia	3.53880438007213
4	1	1_37	Wolbachia	3.9068231173154
5	1	1_37	Wolbachia	3.96650927289419
6	1	1_37	Wolbachia	5.71165562271276
7	1	1_37	Wolbachia	3.68279486265527
0	1	1_38	Wolbachia	-0.565654702083336
1	1	1_38	Wolbachia	2.28358820597239
2	1	1_38	Wolbachia	3.71274686478734
3	1	1_38	Wolbachia	4.58131927518902
4	1	1_38	Wolbachia	4.93283820932372
5	1	1_38	Wolbachia	5.08620584756629
6	1	1_38	Wolbachia	4.2554225892644
7	1	1_38	Wolbachia	6.82991645875819
0	1	1_39	Wolbachia	-2.75032227913978
1	1	1_39	Wolbachia	2.46251062454388
3	1	1_39	Wolbachia	3.67623752922548
4	1	1_39	Wolbachia	4.73681371542222
5	1	1_39	Wolbachia	5.27956928813122
6	1	1_39	Wolbachia	4.11907584303373
7	1	1_39	Wolbachia	4.88334623636181
0	1	1_4	Wolbachia	-0.76709534821067
1	1	1_4	Wolbachia	2.34837468080955
2	1	1_4	Wolbachia	3.1955247395032
3	1	1_4	Wolbachia	4.12156370195514
4	1	1_4	Wolbachia	4.57081040795676
5	1	1_4	Wolbachia	4.87234767330434
6	1	1_4	Wolbachia	4.75223282756975
7	1	1_4	Wolbachia	5.6047695874333
0	1	1_40	Wolbachia	0.589100134816388
1	1	1_40	Wolbachia	3.15368286550473
3	1	1_40	Wolbachia	3.79497046430566
4	1	1_40	Wolbachia	4.40693003796929
5	1	1_40	Wolbachia	5.3174126848297
6	1	1_40	Wolbachia	4.65519864676805
7	1	1_40	Wolbachia	5.89908271468901
0	1	1_41	Wolbachia	1.15251711599808
1	1	1_41	Wolbachia	1.1590119072222
3	1	1_41	Wolbachia	3.8071950491436
4	1	1_41	Wolbachia	3.88205041278218
5	1	1_41	Wolbachia	4.25587191307389
6	1	1_41	Wolbachia	4.02638992887669
7	1	1_41	Wolbachia	5.77225701114555
2	1	1_412	Wolbachia	2.98603010063465
0	1	1_42	Wolbachia	0.514221973644182
1	1	1_42	Wolbachia	1.35198477219103
3	1	1_42	Wolbachia	3.4971372185214
4	1	1_42	Wolbachia	3.88046964404351
5	1	1_42	Wolbachia	3.88187497650237
6	1	1_42	Wolbachia	3.8557727473693
7	1	1_42	Wolbachia	5.07080180987752
2	1	1_422	Wolbachia	2.28718788205268
0	1	1_43	Wolbachia	1.1480445377411
1	1	1_43	Wolbachia	0.990781330377564
3	1	1_43	Wolbachia	3.3960821887579
4	1	1_43	Wolbachia	4.13367601642764
5	1	1_43	Wolbachia	4.63896391354008
6	1	1_43	Wolbachia	4.2290823435107
7	1	1_43	Wolbachia	4.86882917056812
2	1	1_432	Wolbachia	3.34037536109187
0	1	1_44	Wolbachia	0.985013811929989
1	1	1_44	Wolbachia	3.39798507515372
3	1	1_44	Wolbachia	3.71066100284536
4	1	1_44	Wolbachia	3.91246339563905
5	1	1_44	Wolbachia	4.28985029640528
6	1	1_44	Wolbachia	3.74286521073088
7	1	1_44	Wolbachia	4.7293669465204
2	1	1_442	Wolbachia	2.68108262299629
0	1	1_45	Wolbachia	-0.838698077972118
1	1	1_45	Wolbachia	3.48403763448137
3	1	1_45	Wolbachia	3.80398289981322
4	1	1_45	Wolbachia	4.13392309729822
5	1	1_45	Wolbachia	4.66584336231499
6	1	1_45	Wolbachia	4.49087599555697
7	1	1_45	Wolbachia	4.58921902154556
2	1	1_452	Wolbachia	3.43350543261164
0	1	1_46	Wolbachia	1.59667121968346
1	1	1_46	Wolbachia	2.38112804328779
3	1	1_46	Wolbachia	3.79505729438558
4	1	1_46	Wolbachia	4.06761351156936
5	1	1_46	Wolbachia	4.64013439007055
6	1	1_46	Wolbachia	3.97104074581209
7	1	1_46	Wolbachia	5.70574257415862
0	1	1_47	Wolbachia	-0.158114155624156
1	1	1_47	Wolbachia	1.38872366681558
3	1	1_47	Wolbachia	4.29461051532713
4	1	1_47	Wolbachia	4.66385425255371
5	1	1_47	Wolbachia	4.3211010837641
6	1	1_47	Wolbachia	4.83331782051064
7	1	1_47	Wolbachia	5.19034594297771
2	1	1_472	Wolbachia	3.16107392380109
0	1	1_48	Wolbachia	1.71645726254937
1	1	1_48	Wolbachia	1.9902194320326
3	1	1_48	Wolbachia	3.71638032700523
4	1	1_48	Wolbachia	3.87218689840363
5	1	1_48	Wolbachia	4.55245021973052
6	1	1_48	Wolbachia	4.48372257218479
7	1	1_48	Wolbachia	6.65637021129569
2	1	1_482	Wolbachia	3.46417355166736
0	1	1_49	Wolbachia	0.559728445965317
1	1	1_49	Wolbachia	2.98621647467002
3	1	1_49	Wolbachia	3.86333635515961
4	1	1_49	Wolbachia	3.91023913977529
5	1	1_49	Wolbachia	4.36782864565766
6	1	1_49	Wolbachia	3.62499534639762
7	1	1_49	Wolbachia	5.44957357841854
2	1	1_492	Wolbachia	2.40996419503854
0	1	1_50	Wolbachia	0.386072073100835
1	1	1_50	Wolbachia	2.57836313862474
3	1	1_50	Wolbachia	3.4197109779203
4	1	1_50	Wolbachia	3.86278646877232
5	1	1_50	Wolbachia	4.26644693721996
6	1	1_50	Wolbachia	4.50815266565022
7	1	1_50	Wolbachia	5.19873698807266
2	1	1_512	Wolbachia	2.60890045959765
0	1	1_52	Wolbachia	-0.185812974263579
1	1	1_52	Wolbachia	2.70521317574763
2	1	1_52	Wolbachia	3.25051700577344
3	1	1_52	Wolbachia	2.36429132598627
4	1	1_52	Wolbachia	3.3550455434904
5	1	1_52	Wolbachia	3.64587303605169
6	1	1_52	Wolbachia	2.98699924959157
7	1	1_52	Wolbachia	4.66281160477218
0	1	1_54	Wolbachia	0.327937700575531
1	1	1_54	Wolbachia	0.426891918420303
2	1	1_54	Wolbachia	2.0671630677958
3	1	1_54	Wolbachia	4.10684719605727
4	1	1_54	Wolbachia	4.15208966606248
5	1	1_54	Wolbachia	4.46394477688509
6	1	1_54	Wolbachia	4.04370994936343
7	1	1_54	Wolbachia	5.60132487595547
0	1	1_55	Wolbachia	0.935860755057937
1	1	1_55	Wolbachia	2.96208392589031
2	1	1_55	Wolbachia	3.72660340925928
3	1	1_55	Wolbachia	3.82667487814222
4	1	1_55	Wolbachia	4.01702630175234
5	1	1_55	Wolbachia	4.3637278546186
6	1	1_55	Wolbachia	3.96011733249924
7	1	1_55	Wolbachia	4.50455985182274
0	1	1_57	Wolbachia	1.45067681039079
1	1	1_57	Wolbachia	3.3294136422463
2	1	1_57	Wolbachia	3.37212516250286
3	1	1_57	Wolbachia	3.43963232944416
4	1	1_57	Wolbachia	4.05873029815563
5	1	1_57	Wolbachia	4.2595458976953
6	1	1_57	Wolbachia	4.28963135452133
7	1	1_57	Wolbachia	4.76670232929777
0	1	1_59	Wolbachia	1.01576861796996
1	1	1_59	Wolbachia	1.67261754318923
2	1	1_59	Wolbachia	2.76383012510264
3	1	1_59	Wolbachia	3.5537748337033
4	1	1_59	Wolbachia	3.84962696456315
5	1	1_59	Wolbachia	3.83060730873792
6	1	1_59	Wolbachia	4.11795608387512
7	1	1_59	Wolbachia	4.56258608005978
0	1	1_6	Wolbachia	-1.72729112449972
1	1	1_6	Wolbachia	1.72328142185143
2	1	1_6	Wolbachia	3.1174751234495
3	1	1_6	Wolbachia	3.77371105832937
4	1	1_6	Wolbachia	4.65207136471996
5	1	1_6	Wolbachia	5.21236481569887
6	1	1_6	Wolbachia	5.00319141784127
7	1	1_6	Wolbachia	5.89022992544448
0	1	1_60	Wolbachia	2.23606051327689
1	1	1_60	Wolbachia	2.33837915623391
2	1	1_60	Wolbachia	3.01225297105744
3	1	1_60	Wolbachia	3.2450611023803
4	1	1_60	Wolbachia	3.80463954351195
5	1	1_60	Wolbachia	3.54027808228978
6	1	1_60	Wolbachia	3.59683294680105
7	1	1_60	Wolbachia	4.90959787834645
0	1	1_7	Wolbachia	-1.55421474279522
1	1	1_7	Wolbachia	1.839452218043
2	1	1_7	Wolbachia	2.78058969654862
3	1	1_7	Wolbachia	3.06532310051035
4	1	1_7	Wolbachia	-3.068870504661
5	1	1_7	Wolbachia	12.297334033896
6	1	1_7	Wolbachia	7.08101276942556
7	1	1_7	Wolbachia	7.41229726260162
0	1	1_8	Wolbachia	-0.920980331721999
1	1	1_8	Wolbachia	2.81444427604468
2	1	1_8	Wolbachia	3.21683722843809
3	1	1_8	Wolbachia	3.26474093513991
4	1	1_8	Wolbachia	3.52203425911512
5	1	1_8	Wolbachia	3.73593660472203
6	1	1_8	Wolbachia	3.51657669031537
7	1	1_8	Wolbachia	4.45832461937377
0	1	1_9	Wolbachia	-1.47459060371939
1	1	1_9	Wolbachia	2.58432065395891
2	1	1_9	Wolbachia	2.69380625350674
3	1	1_9	Wolbachia	4.4837972176717
4	1	1_9	Wolbachia	4.09099709682607
5	1	1_9	Wolbachia	4.84703267613105
6	1	1_9	Wolbachia	5.13089552083503
7	1	1_9	Wolbachia	5.53082786721674
0	2	2_121	Wolbachia	0.450392061700495
1	2	2_121	Wolbachia	2.92061376174819
2	2	2_121	Wolbachia	3.54633003954289
3	2	2_121	Wolbachia	4.13558356041662
4	2	2_121	Wolbachia	3.4725694257051
5	2	2_121	Wolbachia	4.94656249022302
6	2	2_121	Wolbachia	5.09513944782364
7	2	2_121	Wolbachia	5.45447628236402
0	2	2_122	Wolbachia	1.3606124935149
1	2	2_122	Wolbachia	3.96136137441067
2	2	2_122	Wolbachia	3.96614700199177
3	2	2_122	Wolbachia	3.83458790817105
4	2	2_122	Wolbachia	5.5436502221373
5	2	2_122	Wolbachia	5.53923409570604
6	2	2_122	Wolbachia	6.11772223170712
7	2	2_122	Wolbachia	5.22470512723668
0	2	2_123	Wolbachia	0.0483270336197981
1	2	2_123	Wolbachia	5.00445078684385
2	2	2_123	Wolbachia	4.54788737514206
3	2	2_123	Wolbachia	2.92634994733793
4	2	2_123	Wolbachia	3.75052625670965
5	2	2_123	Wolbachia	4.54035527976757
6	2	2_123	Wolbachia	4.84007978042172
7	2	2_123	Wolbachia	3.73148047615516
0	2	2_124	Wolbachia	0.398279054399461
1	2	2_124	Wolbachia	1.90092798439906
2	2	2_124	Wolbachia	1.64255195426304
3	2	2_124	Wolbachia	3.97452720257881
4	2	2_124	Wolbachia	4.46026509394677
5	2	2_124	Wolbachia	4.87500090011361
6	2	2_124	Wolbachia	5.18194863871409
7	2	2_124	Wolbachia	5.36578230798968
0	2	2_125	Wolbachia	0.0183407570488976
1	2	2_125	Wolbachia	3.96885032993979
2	2	2_125	Wolbachia	4.03302874925511
3	2	2_125	Wolbachia	3.67019331574727
4	2	2_125	Wolbachia	3.74750228615325
5	2	2_125	Wolbachia	4.92953765044567
6	2	2_125	Wolbachia	4.80445871865022
7	2	2_125	Wolbachia	4.40361590553383
0	2	2_126	Wolbachia	-0.433529715962774
1	2	2_126	Wolbachia	4.21565420272703
2	2	2_126	Wolbachia	4.21985653109334
3	2	2_126	Wolbachia	2.97683645965492
4	2	2_126	Wolbachia	3.52569432316597
5	2	2_126	Wolbachia	4.55848706957162
6	2	2_126	Wolbachia	4.28255909700399
7	2	2_126	Wolbachia	4.7134897626507
0	2	2_127	Wolbachia	-0.186074147866107
1	2	2_127	Wolbachia	3.7411606818571
2	2	2_127	Wolbachia	2.15276885494123
3	2	2_127	Wolbachia	2.81826589194524
4	2	2_127	Wolbachia	4.55218422395706
5	2	2_127	Wolbachia	5.03963524406962
6	2	2_127	Wolbachia	5.09882205767358
7	2	2_127	Wolbachia	5.27590127320934
0	2	2_128	Wolbachia	0.00902145338915616
1	2	2_128	Wolbachia	2.41636174676717
2	2	2_128	Wolbachia	2.91474414771689
3	2	2_128	Wolbachia	3.81070541474127
4	2	2_128	Wolbachia	4.28752320464733
5	2	2_128	Wolbachia	4.84670663178018
6	2	2_128	Wolbachia	4.96892445065208
7	2	2_128	Wolbachia	5.69449737919382
0	2	2_129	Wolbachia	-0.0895552553312968
1	2	2_129	Wolbachia	2.42512621731723
2	2	2_129	Wolbachia	3.16000018027084
3	2	2_129	Wolbachia	3.10797773449171
4	2	2_129	Wolbachia	4.25073645475635
5	2	2_129	Wolbachia	4.90654711690586
6	2	2_129	Wolbachia	4.66687763154871
7	2	2_129	Wolbachia	4.63058127738181
0	2	2_130	Wolbachia	0.358926442644502
1	2	2_130	Wolbachia	3.47280100999498
2	2	2_130	Wolbachia	1.79626862977901
3	2	2_130	Wolbachia	2.97682206412513
4	2	2_130	Wolbachia	3.84879031735482
5	2	2_130	Wolbachia	4.86002352703664
6	2	2_130	Wolbachia	5.51581511323236
7	2	2_130	Wolbachia	5.75491272627774
0	2	2_133	Wolbachia	-0.0519494960412819
1	2	2_133	Wolbachia	3.91289205370408
2	2	2_133	Wolbachia	2.91617736596942
3	2	2_133	Wolbachia	2.91282409152051
4	2	2_133	Wolbachia	3.12648459308808
[truncated: 2,045 more rows]
