# Supplementary material for: High throughput estimates of Wolbachia, Zika and chikungunya infection in Aedes aegypti by near-infrared spectroscopy to improve arbovirus surveillance
Source: Commun Biol. 2021 Jan 15;4:67. doi: 10.1038/s42003-020-01601-0 (PMC7810739; doi:10.1038/s42003-020-01601-0)
Supplement: Supplementary file 3 — Supplementary Data 2 [file 42003_2020_1601_MOESM3_ESM.csv]

actual	cohort	uid	disease	pred
0	2	2_10	Chikungunya	-0.334764432311375
1	2	2_10	Chikungunya	3.41579004497377
2	2	2_10	Chikungunya	2.9355476916741
3	2	2_10	Chikungunya	3.73363094246068
4	2	2_10	Chikungunya	4.60679426963897
5	2	2_10	Chikungunya	3.85546863429847
6	2	2_10	Chikungunya	4.34479350027113
7	2	2_10	Chikungunya	4.20707418200673
0	2	2_12	Chikungunya	0.483143692614321
1	2	2_12	Chikungunya	3.39205773173337
2	2	2_12	Chikungunya	4.36298915742238
3	2	2_12	Chikungunya	3.97498469610537
4	2	2_12	Chikungunya	4.87911515500522
5	2	2_12	Chikungunya	5.12705800421652
6	2	2_12	Chikungunya	6.03273414625439
7	2	2_12	Chikungunya	5.83559582994419
0	2	2_22	Chikungunya	0.87179203359689
1	2	2_22	Chikungunya	4.11287311473063
2	2	2_22	Chikungunya	4.43784137071711
3	2	2_22	Chikungunya	3.72198232769382
4	2	2_22	Chikungunya	4.32106830266595
5	2	2_22	Chikungunya	4.63586239957132
6	2	2_22	Chikungunya	4.79941339787151
7	2	2_22	Chikungunya	6.0074107334565
0	2	2_23	Chikungunya	-1.94072688676787
1	2	2_23	Chikungunya	2.25422856640001
2	2	2_23	Chikungunya	2.72264180761358
3	2	2_23	Chikungunya	2.8576741215413
4	2	2_23	Chikungunya	4.00161430151785
5	2	2_23	Chikungunya	4.39078091278707
6	2	2_23	Chikungunya	4.89496408979322
7	2	2_23	Chikungunya	4.38759469078159
0	2	2_24	Chikungunya	-0.0687164300808432
1	2	2_24	Chikungunya	3.03875104734534
2	2	2_24	Chikungunya	4.54411563844509
3	2	2_24	Chikungunya	4.00145974079102
4	2	2_24	Chikungunya	5.34786648758679
5	2	2_24	Chikungunya	5.14436495009971
6	2	2_24	Chikungunya	5.73746860747152
7	2	2_24	Chikungunya	7.70367704474052
0	2	2_25	Chikungunya	-0.414505894634701
1	2	2_25	Chikungunya	3.01184379830547
2	2	2_25	Chikungunya	3.31348187531008
3	2	2_25	Chikungunya	4.33960081948871
4	2	2_25	Chikungunya	5.10952032088535
5	2	2_25	Chikungunya	4.9086237748224
6	2	2_25	Chikungunya	5.46436298242157
7	2	2_25	Chikungunya	6.82469447306737
0	2	2_30	Chikungunya	-1.94568013241196
1	2	2_30	Chikungunya	3.29626404631935
2	2	2_30	Chikungunya	4.80147718453978
3	2	2_30	Chikungunya	4.04517968760876
4	2	2_30	Chikungunya	4.99979172382814
5	2	2_30	Chikungunya	5.1071164452095
6	2	2_30	Chikungunya	4.74686894261784
7	2	2_30	Chikungunya	5.78422110355989
0	2	2_31	Chikungunya	-1.45728874843864
1	2	2_31	Chikungunya	4.58685421316588
2	2	2_31	Chikungunya	4.86132478419978
3	2	2_31	Chikungunya	3.93237191498783
4	2	2_31	Chikungunya	4.83677660060077
5	2	2_31	Chikungunya	5.13827303866359
6	2	2_31	Chikungunya	5.41185307152594
7	2	2_31	Chikungunya	4.83533702854358
0	2	2_35	Chikungunya	0.191256626997582
1	2	2_35	Chikungunya	4.41647592942124
2	2	2_35	Chikungunya	4.65879210649843
3	2	2_35	Chikungunya	3.2552299812401
4	2	2_35	Chikungunya	3.59008262097819
5	2	2_35	Chikungunya	4.30703010026449
6	2	2_35	Chikungunya	4.17683761829003
7	2	2_35	Chikungunya	3.9306946342776
0	2	2_36	Chikungunya	-0.901786946675883
1	2	2_36	Chikungunya	1.85592141721397
2	2	2_36	Chikungunya	3.5059896928171
3	2	2_36	Chikungunya	2.1668258338366
4	2	2_36	Chikungunya	4.89577253929142
5	2	2_36	Chikungunya	4.77935648493057
6	2	2_36	Chikungunya	5.35072631346032
7	2	2_36	Chikungunya	5.81588192415299
0	2	2_40	Chikungunya	1.15808077316149
1	2	2_40	Chikungunya	1.72230290499851
2	2	2_40	Chikungunya	2.87827765279603
3	2	2_40	Chikungunya	2.07166729572114
4	2	2_40	Chikungunya	2.28436351701564
5	2	2_40	Chikungunya	2.32054034235549
6	2	2_40	Chikungunya	3.4751399317391
7	2	2_40	Chikungunya	3.03291867654977
0	2	2_48	Chikungunya	-0.595754684938445
1	2	2_48	Chikungunya	1.67158778274395
2	2	2_48	Chikungunya	3.14953303259478
3	2	2_48	Chikungunya	2.04620516147899
4	2	2_48	Chikungunya	3.97999190613696
5	2	2_48	Chikungunya	4.09944161853113
6	2	2_48	Chikungunya	3.91019932861328
7	2	2_48	Chikungunya	5.36232407507209
0	2	2_49	Chikungunya	1.70835571642079
1	2	2_49	Chikungunya	3.89149793667735
2	2	2_49	Chikungunya	3.71783211587158
3	2	2_49	Chikungunya	3.16059954445815
4	2	2_49	Chikungunya	3.37403958614229
5	2	2_49	Chikungunya	4.57630859082788
6	2	2_49	Chikungunya	3.92355158530879
7	2	2_49	Chikungunya	3.7874739857337
0	2	2_50	Chikungunya	0.802386741404154
1	2	2_50	Chikungunya	2.51076402259821
2	2	2_50	Chikungunya	3.11868441096693
3	2	2_50	Chikungunya	2.72128866492468
4	2	2_50	Chikungunya	3.86907503837245
5	2	2_50	Chikungunya	4.11378708011906
6	2	2_50	Chikungunya	4.35135523247299
7	2	2_50	Chikungunya	4.29920340609674
0	2	2_52	Chikungunya	0.746987602862968
1	2	2_52	Chikungunya	3.55987121278672
2	2	2_52	Chikungunya	3.26502671001074
3	2	2_52	Chikungunya	2.35987365189259
4	2	2_52	Chikungunya	3.34014260028166
5	2	2_52	Chikungunya	3.69070751468243
6	2	2_52	Chikungunya	3.71884952055574
7	2	2_52	Chikungunya	3.86851448128018
0	2	2_58	Chikungunya	0.76854885974395
1	2	2_58	Chikungunya	3.37732534452664
2	2	2_58	Chikungunya	4.3731977913179
3	2	2_58	Chikungunya	3.0845277310538
4	2	2_58	Chikungunya	4.97227485089738
5	2	2_58	Chikungunya	6.11585930467546
6	2	2_58	Chikungunya	5.93267353710225
7	2	2_58	Chikungunya	6.28964910873742
0	2	2_1	Chikungunya	-0.302789976759327
1	2	2_1	Chikungunya	2.67078214414913
2	2	2_1	Chikungunya	2.96321592326351
3	2	2_1	Chikungunya	3.59610776331989
4	2	2_1	Chikungunya	3.39352609307122
5	2	2_1	Chikungunya	4.62415469837022
6	2	2_1	Chikungunya	5.56715219279312
7	2	2_1	Chikungunya	5.86618499300714
0	2	2_14	Chikungunya	0.0374665609950506
1	2	2_14	Chikungunya	2.63548852032483
2	2	2_14	Chikungunya	3.85254841099311
3	2	2_14	Chikungunya	3.57535513316497
4	2	2_14	Chikungunya	4.80112685734969
5	2	2_14	Chikungunya	5.25813812312811
6	2	2_14	Chikungunya	5.54719978308415
7	2	2_14	Chikungunya	6.8981526736066
0	2	2_17	Chikungunya	0.0146896520198885
1	2	2_17	Chikungunya	3.3642868207101
2	2	2_17	Chikungunya	4.41704952646827
3	2	2_17	Chikungunya	3.8202337475065
4	2	2_17	Chikungunya	4.01206140805472
5	2	2_17	Chikungunya	4.24737949521992
6	2	2_17	Chikungunya	5.23798380427469
7	2	2_17	Chikungunya	5.67287418015684
0	2	2_19	Chikungunya	-1.28360263748628
1	2	2_19	Chikungunya	3.1197172176516
2	2	2_19	Chikungunya	3.2559624441114
3	2	2_19	Chikungunya	3.72036404744958
4	2	2_19	Chikungunya	4.5181181039655
5	2	2_19	Chikungunya	7.74205329397887
6	2	2_19	Chikungunya	5.14832635769502
7	2	2_19	Chikungunya	7.89246753271715
0	2	2_26	Chikungunya	0.561789806110532
1	2	2_26	Chikungunya	2.91500487806229
2	2	2_26	Chikungunya	3.32062610814849
3	2	2_26	Chikungunya	2.69165411391898
4	2	2_26	Chikungunya	4.25598575941537
5	2	2_26	Chikungunya	4.84336219284053
6	2	2_26	Chikungunya	3.85660505091558
7	2	2_26	Chikungunya	4.78995647635512
0	2	2_27	Chikungunya	-0.615092716869633
1	2	2_27	Chikungunya	3.02048008799905
2	2	2_27	Chikungunya	3.84010950382796
3	2	2_27	Chikungunya	4.01131866604383
4	2	2_27	Chikungunya	4.73080833503429
5	2	2_27	Chikungunya	4.65995741140861
6	2	2_27	Chikungunya	4.93383769200702
7	2	2_27	Chikungunya	5.06215989566598
0	2	2_3	Chikungunya	-0.459836821632335
1	2	2_3	Chikungunya	3.23490018105571
2	2	2_3	Chikungunya	4.23575327830332
3	2	2_3	Chikungunya	3.78956713661448
4	2	2_3	Chikungunya	4.57907128857528
5	2	2_3	Chikungunya	5.71080338608
6	2	2_3	Chikungunya	5.56667920952815
7	2	2_3	Chikungunya	4.89161872707332
0	2	2_32	Chikungunya	-0.171841358904647
1	2	2_32	Chikungunya	3.69908899621919
2	2	2_32	Chikungunya	5.07292653807209
3	2	2_32	Chikungunya	3.15787362894866
4	2	2_32	Chikungunya	4.82889261274199
5	2	2_32	Chikungunya	4.92283273368902
6	2	2_32	Chikungunya	5.37221212098216
7	2	2_32	Chikungunya	4.79524093917411
0	2	2_33	Chikungunya	0.132930252503182
1	2	2_33	Chikungunya	2.70327517848401
2	2	2_33	Chikungunya	3.32395754092668
3	2	2_33	Chikungunya	3.3771346335374
4	2	2_33	Chikungunya	4.20126603766615
5	2	2_33	Chikungunya	4.46594799489474
6	2	2_33	Chikungunya	4.07031082444092
7	2	2_33	Chikungunya	4.96972410441375
0	2	2_34	Chikungunya	-0.298108915038481
1	2	2_34	Chikungunya	2.96616757859305
2	2	2_34	Chikungunya	3.16870677075637
3	2	2_34	Chikungunya	2.92152796440424
4	2	2_34	Chikungunya	3.67714181377479
5	2	2_34	Chikungunya	3.60067069511194
6	2	2_34	Chikungunya	3.38065195663924
7	2	2_34	Chikungunya	4.18260726282085
0	2	2_39	Chikungunya	-1.19791846425699
1	2	2_39	Chikungunya	3.39913482185583
2	2	2_39	Chikungunya	4.2017447141828
3	2	2_39	Chikungunya	3.56605561310937
4	2	2_39	Chikungunya	4.56604898985266
5	2	2_39	Chikungunya	4.12396961825797
6	2	2_39	Chikungunya	4.95540688612917
7	2	2_39	Chikungunya	4.74961835026681
0	2	2_47	Chikungunya	-0.966490482617878
1	2	2_47	Chikungunya	3.67184369355327
2	2	2_47	Chikungunya	3.46015324482022
3	2	2_47	Chikungunya	2.23247221128814
4	2	2_47	Chikungunya	3.46086313495822
5	2	2_47	Chikungunya	3.59185595942016
6	2	2_47	Chikungunya	4.12850555645808
7	2	2_47	Chikungunya	4.15831007034289
0	2	2_5	Chikungunya	0.66850970936598
1	2	2_5	Chikungunya	3.84655756318819
2	2	2_5	Chikungunya	5.29560577556052
3	2	2_5	Chikungunya	4.61462723004662
4	2	2_5	Chikungunya	5.55820538528492
5	2	2_5	Chikungunya	3.84948153612945
6	2	2_5	Chikungunya	6.51648708879271
7	2	2_5	Chikungunya	6.78868078187996
0	2	2_2	Chikungunya	-0.835037778970826
1	2	2_2	Chikungunya	2.52383910249186
2	2	2_2	Chikungunya	3.94016428031996
3	2	2_2	Chikungunya	2.70768836336038
4	2	2_2	Chikungunya	3.9253386040177
5	2	2_2	Chikungunya	4.5403741003745
6	2	2_2	Chikungunya	5.75585989539229
7	2	2_2	Chikungunya	5.0631458927846
0	2	2_28	Chikungunya	0.408382572380919
1	2	2_28	Chikungunya	3.90734683937179
2	2	2_28	Chikungunya	3.93189635724845
3	2	2_28	Chikungunya	3.67706041996607
4	2	2_28	Chikungunya	4.54455467902371
5	2	2_28	Chikungunya	5.33403889084503
6	2	2_28	Chikungunya	5.56836707612259
7	2	2_28	Chikungunya	4.07907608809443
0	2	2_37	Chikungunya	-0.412095664746948
1	2	2_37	Chikungunya	3.12693780702361
2	2	2_37	Chikungunya	3.74794160241803
3	2	2_37	Chikungunya	4.00986251043787
4	2	2_37	Chikungunya	3.98704230468656
0	2	2_42	Chikungunya	1.48891105249066
1	2	2_42	Chikungunya	3.49788520174173
2	2	2_42	Chikungunya	3.5468491858805
3	2	2_42	Chikungunya	3.05421370580252
4	2	2_42	Chikungunya	3.69081155202261
5	2	2_42	Chikungunya	1.19163889865839
6	2	2_42	Chikungunya	3.68436682546773
7	2	2_42	Chikungunya	4.85754488809309
0	2	2_51	Chikungunya	0.0061879012611028
1	2	2_51	Chikungunya	4.06375870679063
2	2	2_51	Chikungunya	3.9719549663699
3	2	2_51	Chikungunya	3.27776120862037
4	2	2_51	Chikungunya	3.70437814600854
5	2	2_51	Chikungunya	4.71089932233076
6	2	2_51	Chikungunya	4.74579147283429
7	2	2_51	Chikungunya	3.8489029159988
0	2	2_54	Chikungunya	1.38091146648879
1	2	2_54	Chikungunya	2.6949155436755
2	2	2_54	Chikungunya	3.95709840666776
3	2	2_54	Chikungunya	2.77009406704535
4	2	2_54	Chikungunya	4.4120468551766
5	2	2_54	Chikungunya	4.00168869870317
6	2	2_54	Chikungunya	4.67386400463959
7	2	2_54	Chikungunya	4.84788401222829
0	2	2_9	Chikungunya	-0.094957428168934
1	2	2_9	Chikungunya	1.9011816069249
2	2	2_9	Chikungunya	2.60570877103449
3	2	2_9	Chikungunya	3.56848587676663
4	2	2_9	Chikungunya	3.70665979900704
5	2	2_9	Chikungunya	3.18265928952664
6	2	2_9	Chikungunya	4.85655627582
7	2	2_9	Chikungunya	6.09412039479241
0	2	2_11	Chikungunya	-0.276374671560896
1	2	2_11	Chikungunya	3.54045818865564
2	2	2_11	Chikungunya	3.87183351587237
3	2	2_11	Chikungunya	3.28654128693456
4	2	2_11	Chikungunya	3.92910071240667
5	2	2_11	Chikungunya	5.02457570516922
6	2	2_11	Chikungunya	5.1239333770799
7	2	2_11	Chikungunya	4.4979720957697
0	2	2_15	Chikungunya	-1.82273167974282
1	2	2_15	Chikungunya	2.88501852621252
2	2	2_15	Chikungunya	4.03044844527675
3	2	2_15	Chikungunya	3.20718996186762
4	2	2_15	Chikungunya	5.16313560302263
5	2	2_15	Chikungunya	5.59129767707511
6	2	2_15	Chikungunya	5.88412638921374
7	2	2_15	Chikungunya	6.11936029784813
0	2	2_38	Chikungunya	-0.659971106366957
1	2	2_38	Chikungunya	2.16411524676701
2	2	2_38	Chikungunya	4.55312728738073
3	2	2_38	Chikungunya	4.46520074687173
4	2	2_38	Chikungunya	4.6942989547935
5	2	2_38	Chikungunya	4.07492583581707
6	2	2_38	Chikungunya	4.53782372862787
7	2	2_38	Chikungunya	5.62623497989961
0	2	2_44	Chikungunya	0.900837295482998
1	2	2_44	Chikungunya	4.01998878001355
2	2	2_44	Chikungunya	3.90919968494461
3	2	2_44	Chikungunya	3.44749592059438
4	2	2_44	Chikungunya	4.19058970312763
5	2	2_44	Chikungunya	4.72295757078528
6	2	2_44	Chikungunya	4.75917829605736
7	2	2_44	Chikungunya	4.18065124967208
0	2	2_55	Chikungunya	0.175105059437427
1	2	2_55	Chikungunya	3.47935509184517
2	2	2_55	Chikungunya	3.44978012281349
3	2	2_55	Chikungunya	3.17823958941453
4	2	2_55	Chikungunya	3.3037528249696
5	2	2_55	Chikungunya	3.82394525018603
6	2	2_55	Chikungunya	3.93224123727383
7	2	2_55	Chikungunya	4.27336550167053
0	2	2_56	Chikungunya	-0.321411052022236
1	2	2_56	Chikungunya	2.97667400887385
2	2	2_56	Chikungunya	3.53197105311692
3	2	2_56	Chikungunya	3.15022912875498
4	2	2_56	Chikungunya	4.13779409236641
5	2	2_56	Chikungunya	4.00286845813875
6	2	2_56	Chikungunya	3.85346366923882
7	2	2_56	Chikungunya	4.4127941363907
0	2	2_13	Chikungunya	-0.910308502458276
1	2	2_13	Chikungunya	2.80734253442597
2	2	2_13	Chikungunya	4.10763079505159
3	2	2_13	Chikungunya	3.84287702440227
4	2	2_13	Chikungunya	4.88534214847945
5	2	2_13	Chikungunya	5.12428860638669
6	2	2_13	Chikungunya	5.70275644148712
7	2	2_13	Chikungunya	6.14155172011504
0	2	2_21	Chikungunya	-0.390953685537669
1	2	2_21	Chikungunya	2.3223517278862
2	2	2_21	Chikungunya	3.27561267906392
3	2	2_21	Chikungunya	3.5775582660696
4	2	2_21	Chikungunya	4.04653498988301
5	2	2_21	Chikungunya	3.87096954817228
6	2	2_21	Chikungunya	4.23346709219029
7	2	2_21	Chikungunya	4.45042242873113
0	2	2_53	Chikungunya	0.779011474412055
1	2	2_53	Chikungunya	2.33409009632113
2	2	2_53	Chikungunya	3.13233254306728
3	2	2_53	Chikungunya	2.71066691497354
4	2	2_53	Chikungunya	3.4294890732096
5	2	2_53	Chikungunya	4.11816069906485
6	2	2_53	Chikungunya	4.57040067270936
7	2	2_53	Chikungunya	4.03886737091812
0	2	2_57	Chikungunya	-1.08610004898167
1	2	2_57	Chikungunya	2.55488568896663
2	2	2_57	Chikungunya	4.12144627681405
3	2	2_57	Chikungunya	3.96132228658964
4	2	2_57	Chikungunya	4.5344963384916
5	2	2_57	Chikungunya	5.00083538731944
6	2	2_57	Chikungunya	5.54104125424566
7	2	2_57	Chikungunya	5.26240868536964
0	2	2_7	Chikungunya	0.223435468665972
1	2	2_7	Chikungunya	2.83742049362948
2	2	2_7	Chikungunya	2.95988194537089
3	2	2_7	Chikungunya	2.15312953974289
4	2	2_7	Chikungunya	3.04896502461621
5	2	2_7	Chikungunya	4.00667036073598
6	2	2_7	Chikungunya	3.55548070874071
7	2	2_7	Chikungunya	3.76386386198416
0	2	2_8	Chikungunya	0.0646324018053885
1	2	2_8	Chikungunya	3.99573880363
2	2	2_8	Chikungunya	4.42532669510138
3	2	2_8	Chikungunya	4.20023440821378
4	2	2_8	Chikungunya	4.55266640411323
5	2	2_8	Chikungunya	5.10578408190488
6	2	2_8	Chikungunya	5.52855344810775
7	2	2_8	Chikungunya	5.42231463483681
0	2	2_4	Chikungunya	-0.874676001859518
1	2	2_4	Chikungunya	2.59064065870708
2	2	2_4	Chikungunya	1.88202381288616
3	2	2_4	Chikungunya	2.94305512739946
4	2	2_4	Chikungunya	4.02104745114246
5	2	2_4	Chikungunya	4.70537809845279
6	2	2_4	Chikungunya	5.32547695989532
7	2	2_4	Chikungunya	5.06665888128961
0	2	2_45	Chikungunya	0.991409384982251
1	2	2_45	Chikungunya	3.15077885726299
2	2	2_45	Chikungunya	4.88155187153133
3	2	2_45	Chikungunya	2.49657443642438
4	2	2_45	Chikungunya	3.79216342043893
5	2	2_45	Chikungunya	4.27359415934924
6	2	2_45	Chikungunya	4.67640575246004
7	2	2_45	Chikungunya	4.09416603178831
0	2	2_59	Chikungunya	0.370661864210944
1	2	2_59	Chikungunya	3.53862003654607
2	2	2_59	Chikungunya	3.78407928594194
3	2	2_59	Chikungunya	3.69179794025421
4	2	2_59	Chikungunya	4.86610300064919
5	2	2_59	Chikungunya	4.39984422976378
6	2	2_59	Chikungunya	5.39117258686475
7	2	2_59	Chikungunya	5.78509959105613
0	2	2_18	Chikungunya	-1.19123110627972
1	2	2_18	Chikungunya	3.20473057936235
2	2	2_18	Chikungunya	3.52769139109856
3	2	2_18	Chikungunya	3.22062457595696
4	2	2_18	Chikungunya	3.18349751858404
5	2	2_18	Chikungunya	4.0787485287115
6	2	2_18	Chikungunya	3.84680737017951
7	2	2_18	Chikungunya	3.74295953452208
0	2	2_41	Chikungunya	-0.740627114922116
1	2	2_41	Chikungunya	3.52329686647644
2	2	2_41	Chikungunya	4.0588147960962
3	2	2_41	Chikungunya	3.80098675205348
4	2	2_41	Chikungunya	3.79559364003515
5	2	2_41	Chikungunya	3.57445650124076
6	2	2_41	Chikungunya	4.43737087789659
7	2	2_41	Chikungunya	4.20499538711288
0	2	2_43	Chikungunya	-0.492011212824318
1	2	2_43	Chikungunya	3.54401098598813
2	2	2_43	Chikungunya	1.9219378840134
3	2	2_43	Chikungunya	2.75728153620907
4	2	2_43	Chikungunya	3.86503366493341
5	2	2_43	Chikungunya	4.60695560434534
6	2	2_43	Chikungunya	4.75535804092935
7	2	2_43	Chikungunya	4.48413798336565
0	2	2_46	Chikungunya	-0.456354711344905
1	2	2_46	Chikungunya	3.72332315737569
2	2	2_46	Chikungunya	3.38894519756269
3	2	2_46	Chikungunya	3.64851346225301
4	2	2_46	Chikungunya	4.93651432770868
5	2	2_46	Chikungunya	3.18386405389323
6	2	2_46	Chikungunya	4.8360686230494
7	2	2_46	Chikungunya	5.39356451891483
0	2	2_16	Chikungunya	1.23131657079024
1	2	2_16	Chikungunya	2.88949642341252
2	2	2_16	Chikungunya	3.20279350103702
3	2	2_16	Chikungunya	3.17237749556388
4	2	2_16	Chikungunya	4.15664532697227
5	2	2_16	Chikungunya	4.55825896725759
6	2	2_16	Chikungunya	4.94506921602717
7	2	2_16	Chikungunya	5.3556021655927
0	2	2_20	Chikungunya	1.47842661521232
1	2	2_20	Chikungunya	2.13269154906126
2	2	2_20	Chikungunya	3.90107827051295
3	2	2_20	Chikungunya	3.47803970634828
4	2	2_20	Chikungunya	3.5503914882333
5	2	2_20	Chikungunya	4.3334529998566
6	2	2_20	Chikungunya	4.29724690653935
7	2	2_20	Chikungunya	4.18903322919604
0	2	2_29	Chikungunya	-1.40397335610625
1	2	2_29	Chikungunya	3.07377159122489
2	2	2_29	Chikungunya	4.23976492082998
3	2	2_29	Chikungunya	4.05618703608692
4	2	2_29	Chikungunya	5.5574202745661
5	2	2_29	Chikungunya	5.50108053519661
6	2	2_29	Chikungunya	4.82961461171472
7	2	2_29	Chikungunya	5.89612840818217
0	2	2_6	Chikungunya	0.240188903107021
1	2	2_6	Chikungunya	3.80444091934374
2	2	2_6	Chikungunya	4.60629383103278
3	2	2_6	Chikungunya	3.83139321190625
4	2	2_6	Chikungunya	4.77299290813365
5	2	2_6	Chikungunya	5.36458339973605
6	2	2_6	Chikungunya	5.65033507746318
7	2	2_6	Chikungunya	5.62671069716149
0	1	1_11	Control	0.250900957430714
1	1	1_11	Control	1.49775606486713
2	1	1_11	Control	3.29081625883017
3	1	1_11	Control	4.00550564520023
4	1	1_11	Control	3.32330190659459
5	1	1_11	Control	4.63586109769387
6	1	1_11	Control	5.29406811579265
7	1	1_11	Control	5.30943292789356
0	1	1_13	Control	-0.385536331997219
1	1	1_13	Control	2.91273436181412
2	1	1_13	Control	3.02287809380229
3	1	1_13	Control	4.36978714407769
4	1	1_13	Control	4.12435056576776
5	1	1_13	Control	4.69576925203196
6	1	1_13	Control	4.91636184226897
7	1	1_13	Control	5.35585805606299
0	1	1_14	Control	-1.52856781534441
1	1	1_14	Control	2.20646849167228
2	1	1_14	Control	4.18863754712823
3	1	1_14	Control	3.71391440743153
4	1	1_14	Control	3.48600037745258
5	1	1_14	Control	4.09884909808809
6	1	1_14	Control	4.21092619723807
7	1	1_14	Control	4.80555023720393
0	1	1_16	Control	0.805573242193625
1	1	1_16	Control	3.13435007239139
2	1	1_16	Control	3.13142753049949
3	1	1_16	Control	3.8836618552902
4	1	1_16	Control	3.72874128666915
5	1	1_16	Control	3.87253730268162
6	1	1_16	Control	4.57858270922848
7	1	1_16	Control	4.64549177744549
0	1	1_17	Control	-0.398102712218929
1	1	1_17	Control	2.26089114007117
2	1	1_17	Control	3.28263821423727
3	1	1_17	Control	3.25797228901761
4	1	1_17	Control	3.58133826480314
5	1	1_17	Control	4.26370500740238
6	1	1_17	Control	4.49718840775915
7	1	1_17	Control	4.50597389328401
0	1	1_18	Control	-0.0534652875397379
1	1	1_18	Control	1.93707683324311
2	1	1_18	Control	3.07449469704588
3	1	1_18	Control	3.07318946637307
4	1	1_18	Control	4.08552207110701
5	1	1_18	Control	4.04247413815273
6	1	1_18	Control	5.08304517568498
7	1	1_18	Control	5.01913289364413
0	1	1_2	Control	0.464194524934658
1	1	1_2	Control	3.28642964551452
2	1	1_2	Control	2.88935681996915
3	1	1_2	Control	3.89178503758633
4	1	1_2	Control	3.89805364178872
5	1	1_2	Control	4.72916616394931
6	1	1_2	Control	5.19976029811986
7	1	1_2	Control	5.30350976162093
0	1	1_20	Control	0.329680187107703
1	1	1_20	Control	3.10778831594521
2	1	1_20	Control	3.03574546313412
3	1	1_20	Control	3.9251614274454
4	1	1_20	Control	4.18688941367656
5	1	1_20	Control	4.44456059363153
6	1	1_20	Control	4.89462362883775
7	1	1_20	Control	5.05062468951087
0	1	1_24	Control	-0.424304904243289
1	1	1_24	Control	2.03451308690181
2	1	1_24	Control	2.96398553988739
3	1	1_24	Control	3.77909376176708
4	1	1_24	Control	3.56484961016445
5	1	1_24	Control	4.60663196505774
6	1	1_24	Control	5.08446611599443
7	1	1_24	Control	4.95529881374191
0	1	1_25	Control	-0.373045617231079
1	1	1_25	Control	2.1891339052302
2	1	1_25	Control	3.26440527024105
3	1	1_25	Control	4.66481801937078
4	1	1_25	Control	4.99174290871441
5	1	1_25	Control	5.66618582756457
6	1	1_25	Control	6.18253425182126
7	1	1_25	Control	6.73594324903938
0	1	1_26	Control	-0.0529212929340117
1	1	1_26	Control	3.30043617870956
2	1	1_26	Control	3.07699611956578
3	1	1_26	Control	3.93106358290024
4	1	1_26	Control	3.38070945731979
5	1	1_26	Control	4.32389310206542
6	1	1_26	Control	4.8872232676811
7	1	1_26	Control	5.37258309363662
0	1	1_27	Control	-0.455889021264998
1	1	1_27	Control	3.12378402304685
2	1	1_27	Control	4.16031741371897
3	1	1_27	Control	3.90458802371804
4	1	1_27	Control	4.0285885006665
5	1	1_27	Control	4.60897026084936
6	1	1_27	Control	6.72521154347105
7	1	1_27	Control	5.58621980881744
0	1	1_31	Control	0.242622987147763
1	1	1_31	Control	3.60126820913515
2	1	1_31	Control	3.91153009417235
3	1	1_31	Control	4.26100268926732
4	1	1_31	Control	3.9830727355513
5	1	1_31	Control	4.64040131661938
6	1	1_31	Control	4.49724189665441
7	1	1_31	Control	4.92056373139757
0	1	1_35	Control	0.696135593064994
1	1	1_35	Control	2.24813338352343
2	1	1_35	Control	2.92368126385416
3	1	1_35	Control	4.01936913266004
4	1	1_35	Control	3.67140021157412
5	1	1_35	Control	4.09270944784291
6	1	1_35	Control	4.20794755452217
7	1	1_35	Control	4.80861209520271
0	1	1_36	Control	0.880034943757651
1	1	1_36	Control	3.51558821304932
2	1	1_36	Control	3.16750385252594
3	1	1_36	Control	3.92268793126498
4	1	1_36	Control	4.03592895537607
5	1	1_36	Control	4.49577314415079
6	1	1_36	Control	4.53170440601629
7	1	1_36	Control	5.12056035314109
0	1	1_37	Control	-1.63265973107617
1	1	1_37	Control	3.35022208640572
2	1	1_37	Control	3.88318475818211
3	1	1_37	Control	3.7425564866437
4	1	1_37	Control	3.48346285794895
5	1	1_37	Control	3.80738176154445
6	1	1_37	Control	4.09503322931027
7	1	1_37	Control	3.93955036947204
0	1	1_4	Control	0.397016737283776
1	1	1_4	Control	3.51268747243386
2	1	1_4	Control	3.29980273358356
3	1	1_4	Control	4.43832316097214
4	1	1_4	Control	4.42928518823634
5	1	1_4	Control	5.10252325746658
6	1	1_4	Control	5.14609234720434
7	1	1_4	Control	6.11620269494559
0	1	1_41	Control	0.664403953738127
1	1	1_41	Control	2.78188886980606
2	1	1_41	Control	3.11945557194892
3	1	1_41	Control	3.99460204654721
4	1	1_41	Control	3.75955316296437
5	1	1_41	Control	4.541808355594
6	1	1_41	Control	4.91370232007293
7	1	1_41	Control	6.4086383488212
0	1	1_44	Control	-0.280158462577186
1	1	1_44	Control	2.66770259883241
2	1	1_44	Control	2.20968851550537
3	1	1_44	Control	4.47778839912831
4	1	1_44	Control	4.05823364929501
5	1	1_44	Control	4.72731144440889
6	1	1_44	Control	4.11460784340688
7	1	1_44	Control	5.0260231244554
0	1	1_46	Control	0.829491172854429
1	1	1_46	Control	2.91567221952029
2	1	1_46	Control	3.53269397312643
3	1	1_46	Control	3.73157260330656
4	1	1_46	Control	4.4105361011453
5	1	1_46	Control	5.54260178001293
6	1	1_46	Control	4.94192016797548
7	1	1_46	Control	5.62953180125628
0	1	1_47	Control	-0.0236017786701903
1	1	1_47	Control	2.04349164712083
2	1	1_47	Control	2.69878935326389
3	1	1_47	Control	3.03099733735106
4	1	1_47	Control	3.53502768433948
5	1	1_47	Control	4.36009839808213
6	1	1_47	Control	4.94395125555043
7	1	1_47	Control	5.1754304614449
0	1	1_49	Control	0.611346331968125
1	1	1_49	Control	2.66635870759362
2	1	1_49	Control	3.2568519294388
3	1	1_49	Control	4.10508921179842
4	1	1_49	Control	3.64773019865498
5	1	1_49	Control	4.4229686410116
6	1	1_49	Control	3.51568874385361
7	1	1_49	Control	4.25261589260717
0	1	1_5	Control	0.309580126729817
1	1	1_5	Control	3.15922268802387
2	1	1_5	Control	4.070686274496
3	1	1_5	Control	4.19328563737745
4	1	1_5	Control	4.15424017191624
5	1	1_5	Control	4.98933957423778
6	1	1_5	Control	4.61807598493819
7	1	1_5	Control	5.19752895147536
0	1	1_51	Control	2.80194949808299
1	1	1_51	Control	3.63857711113478
2	1	1_51	Control	3.91686074251962
3	1	1_51	Control	3.71130153106889
4	1	1_51	Control	4.12886639803225
5	1	1_51	Control	4.97852813802663
6	1	1_51	Control	4.90087974841175
7	1	1_51	Control	6.94634019133332
0	1	1_52	Control	1.61801409593902
1	1	1_52	Control	2.68186573982038
2	1	1_52	Control	3.54106312765182
3	1	1_52	Control	4.08525217185052
4	1	1_52	Control	4.14447519587137
5	1	1_52	Control	5.06479430493106
6	1	1_52	Control	4.88741229926775
7	1	1_52	Control	5.90519775892716
0	1	1_53	Control	0.785109913138253
1	1	1_53	Control	2.5607052533922
2	1	1_53	Control	2.59538330023515
3	1	1_53	Control	3.75663884368399
4	1	1_53	Control	3.32316875215788
5	1	1_53	Control	3.58463684949151
6	1	1_53	Control	3.71833125966817
7	1	1_53	Control	3.96967785628246
0	1	1_56	Control	2.77897897977684
1	1	1_56	Control	3.58953831399705
2	1	1_56	Control	3.92387116298653
3	1	1_56	Control	4.52141476625043
4	1	1_56	Control	4.1554534073811
5	1	1_56	Control	4.48646684978555
6	1	1_56	Control	4.6958660879791
7	1	1_56	Control	5.3960547199091
0	1	1_58	Control	-0.364413123601304
1	1	1_58	Control	3.46246741322327
2	1	1_58	Control	4.04044224672555
3	1	1_58	Control	3.56467381183727
4	1	1_58	Control	3.92115455018649
5	1	1_58	Control	4.67528578773115
6	1	1_58	Control	4.26992443249124
7	1	1_58	Control	4.98158204031237
0	1	1_59	Control	2.10356543297522
1	1	1_59	Control	2.89926640688034
2	1	1_59	Control	3.59448732078358
3	1	1_59	Control	3.85478706719793
4	1	1_59	Control	3.83938662887451
5	1	1_59	Control	3.77330496031382
6	1	1_59	Control	4.06680651881924
7	1	1_59	Control	5.1534129885838
0	1	1_6	Control	-0.992967561662039
1	1	1_6	Control	2.99532892320819
2	1	1_6	Control	3.36455164160782
3	1	1_6	Control	4.03965284256967
4	1	1_6	Control	3.56748808028325
5	1	1_6	Control	4.4471039278282
6	1	1_6	Control	4.27772160412409
7	1	1_6	Control	4.8289535270727
0	1	1_7	Control	-0.0273808881095081
1	1	1_7	Control	2.68124783778851
2	1	1_7	Control	3.71124122095596
3	1	1_7	Control	3.94324524442706
4	1	1_7	Control	3.85890073320474
5	1	1_7	Control	4.08705496968831
6	1	1_7	Control	4.87044284264902
7	1	1_7	Control	4.92065458365865
0	1	1_8	Control	0.543400995390705
1	1	1_8	Control	2.84195659292597
2	1	1_8	Control	3.12041168315015
3	1	1_8	Control	4.15283375763028
4	1	1_8	Control	4.3463806124671
5	1	1_8	Control	4.64547659002552
6	1	1_8	Control	5.40821637615652
7	1	1_8	Control	5.56747534100407
0	2	2_183	Control	0.237767536880734
1	2	2_183	Control	3.64287052909067
2	2	2_183	Control	3.44236468473231
3	2	2_183	Control	4.464266236709
4	2	2_183	Control	3.57152015430882
5	2	2_183	Control	4.81260277525005
6	2	2_183	Control	4.56886450395792
7	2	2_183	Control	5.43254749115306
0	2	2_184	Control	0.542197720084081
1	2	2_184	Control	1.22527402155102
2	2	2_184	Control	2.2736223859196
3	2	2_184	Control	2.94256537489545
4	2	2_184	Control	3.8536946293743
5	2	2_184	Control	4.18231758429111
6	2	2_184	Control	3.90778754942779
7	2	2_184	Control	4.92695276059989
0	2	2_188	Control	0.111411338149615
1	2	2_188	Control	2.1856546656631
2	2	2_188	Control	0.715641387948344
3	2	2_188	Control	3.21946830700956
4	2	2_188	Control	3.92381952297575
5	2	2_188	Control	4.33932854373798
6	2	2_188	Control	4.61906745212256
7	2	2_188	Control	4.62468152027578
0	2	2_198	Control	0.827934597086399
1	2	2_198	Control	2.61272390872957
2	2	2_198	Control	3.50687924504482
3	2	2_198	Control	4.10404369433893
4	2	2_198	Control	4.08678945828925
5	2	2_198	Control	5.42407349324016
6	2	2_198	Control	5.34176436399604
7	2	2_198	Control	6.93421021669945
0	2	2_201	Control	-1.5370901597984
1	2	2_201	Control	3.44591774994055
2	2	2_201	Control	3.0936817367229
3	2	2_201	Control	3.83808671760167
4	2	2_201	Control	3.89023261973419
5	2	2_201	Control	4.88110094268945
6	2	2_201	Control	5.47858720862996
7	2	2_201	Control	4.81895632567213
0	2	2_202	Control	-0.609315991405823
1	2	2_202	Control	3.89198925275645
2	2	2_202	Control	3.22739059398926
3	2	2_202	Control	3.90873731581534
4	2	2_202	Control	3.00492450246454
5	2	2_202	Control	4.4343991691882
6	2	2_202	Control	6.12494787588142
7	2	2_202	Control	5.10576468555812
0	2	2_203	Control	0.738556034863375
1	2	2_203	Control	2.56885447795013
2	2	2_203	Control	3.08051324235662
3	2	2_203	Control	4.05621579253179
4	2	2_203	Control	3.31292623723568
5	2	2_203	Control	4.88126641986363
6	2	2_203	Control	5.17201670210991
7	2	2_203	Control	5.13366455392434
0	2	2_210	Control	-0.18466529326726
1	2	2_210	Control	2.94248373184405
2	2	2_210	Control	2.79335166776402
3	2	2_210	Control	3.67863610305023
4	2	2_210	Control	3.30164003251802
5	2	2_210	Control	4.962953400704
6	2	2_210	Control	5.42048913767099
7	2	2_210	Control	6.24852618891649
0	2	2_213	Control	0.053691320086382
1	2	2_213	Control	3.67643923938509
2	2	2_213	Control	3.67715533086452
3	2	2_213	Control	3.74510968037332
4	2	2_213	Control	2.56541177904059
5	2	2_213	Control	5.45832056523386
6	2	2_213	Control	4.95902397316454
7	2	2_213	Control	6.67436344800125
0	2	2_217	Control	-0.86067049520066
1	2	2_217	Control	1.13548702008257
2	2	2_217	Control	2.21553599216915
3	2	2_217	Control	3.08625933915228
4	2	2_217	Control	3.86308102460456
5	2	2_217	Control	5.01747456961766
6	2	2_217	Control	5.76955055617312
7	2	2_217	Control	5.49806745168703
0	2	2_220	Control	0.206883288066814
1	2	2_220	Control	3.99260965067437
2	2	2_220	Control	3.53288827125205
3	2	2_220	Control	3.8822316552057
4	2	2_220	Control	4.35703955338533
5	2	2_220	Control	5.3977860563296
6	2	2_220	Control	5.81179223036428
7	2	2_220	Control	6.29986349769366
0	2	2_222	Control	0.196638470545874
1	2	2_222	Control	3.19093081804391
2	2	2_222	Control	3.19675991206707
3	2	2_222	Control	2.83103905506448
4	2	2_222	Control	3.52320686924817
5	2	2_222	Control	4.26811423347875
6	2	2_222	Control	5.40658176039354
7	2	2_222	Control	4.50873175034455
0	2	2_223	Control	-0.186063428189812
1	2	2_223	Control	3.49092186369787
2	2	2_223	Control	1.89680796353534
3	2	2_223	Control	3.06978256962355
4	2	2_223	Control	3.39124111162562
5	2	2_223	Control	4.27493917210621
6	2	2_223	Control	4.24985444803398
7	2	2_223	Control	4.64320289160655
0	2	2_225	Control	5.37142112943338
1	2	2_225	Control	1.88122755499061
2	2	2_225	Control	2.97095290441835
3	2	2_225	Control	3.77588426967224
4	2	2_225	Control	3.63713080430363
5	2	2_225	Control	5.07380830411147
6	2	2_225	Control	4.63366482981439
7	2	2_225	Control	6.6929066064576
0	2	2_232	Control	0.361704767397644
1	2	2_232	Control	3.64391634341279
2	2	2_232	Control	3.74098925150587
3	2	2_232	Control	3.46268171686415
4	2	2_232	Control	4.37317058879115
5	2	2_232	Control	4.18129297171061
6	2	2_232	Control	4.787509741251
7	2	2_232	Control	4.17407299422915
0	2	2_235	Control	-0.439205699680865
1	2	2_235	Control	2.67390359925226
2	2	2_235	Control	3.12440561627798
3	2	2_235	Control	3.60184648067163
4	2	2_235	Control	3.15100862388796
5	2	2_235	Control	6.20600735386506
6	2	2_235	Control	4.73853390376211
7	2	2_235	Control	6.22280471893003
0	2	2_238	Control	0.53978289908822
1	2	2_238	Control	2.48714830337399
2	2	2_238	Control	2.72821374077921
3	2	2_238	Control	3.21606826312183
4	2	2_238	Control	2.99780192253202
5	2	2_238	Control	4.21005669360414
6	2	2_238	Control	4.56781187197082
7	2	2_238	Control	4.49874967059027
0	3	3_1	Control	-0.394181736449275
1	3	3_1	Control	0.850607775458893
2	3	3_1	Control	1.93210301174036
3	3	3_1	Control	2.1503168685324
4	3	3_1	Control	3.41200500830741
5	3	3_1	Control	3.07030619955252
6	3	3_1	Control	2.01211974704992
7	3	3_1	Control	3.55583203818428
0	3	3_4	Control	0.729625904679997
1	3	3_4	Control	3.0336815334865
2	3	3_4	Control	3.64606235290204
3	3	3_4	Control	4.34238772442767
4	3	3_4	Control	5.03977885846532
5	3	3_4	Control	5.26919672084686
6	3	3_4	Control	4.40071567811841
7	3	3_4	Control	5.28900222574203
0	3	3_9	Control	-0.454819615726819
1	3	3_9	Control	1.84990994148442
2	3	3_9	Control	3.22524150492001
3	3	3_9	Control	3.43070239737143
4	3	3_9	Control	3.91828449354273
5	3	3_9	Control	4.79117447488042
6	3	3_9	Control	3.23424838154471
7	3	3_9	Control	4.93971546674317
0	1	1_1	Control	-0.130817605390781
1	1	1_1	Control	3.3093240742569
2	1	1_1	Control	3.23100875251766
3	1	1_1	Control	4.01951694370506
4	1	1_1	Control	3.66103774552315
5	1	1_1	Control	3.91873858167468
6	1	1_1	Control	4.10946345112862
7	1	1_1	Control	4.37466683596381
0	1	1_10	Control	-0.523606266769526
1	1	1_10	Control	0.779570315366876
2	1	1_10	Control	3.24526030043744
3	1	1_10	Control	4.36607157373602
4	1	1_10	Control	4.23738247727993
5	1	1_10	Control	4.74929126618669
6	1	1_10	Control	4.95620803225969
7	1	1_10	Control	6.00399683262125
0	1	1_12	Control	-0.0883866355840794
1	1	1_12	Control	3.8977664685688
2	1	1_12	Control	2.64974587584649
3	1	1_12	Control	3.63594623170562
4	1	1_12	Control	3.28109314572804
5	1	1_12	Control	4.14319767163148
6	1	1_12	Control	4.53480640904195
7	1	1_12	Control	5.03022458694018
0	1	1_19	Control	0.0914778740189259
1	1	1_19	Control	2.19944026180141
2	1	1_19	Control	1.74630367166186
3	1	1_19	Control	2.93821033483441
4	1	1_19	Control	3.46909679717958
5	1	1_19	Control	4.22007964024505
6	1	1_19	Control	5.63406688227959
7	1	1_19	Control	5.26080409261082
0	1	1_21	Control	-1.30510736224328
1	1	1_21	Control	2.64563773970523
2	1	1_21	Control	3.71083979237259
3	1	1_21	Control	3.41664464478915
4	1	1_21	Control	3.29788783612614
5	1	1_21	Control	3.54041453327564
6	1	1_21	Control	4.10437269498802
7	1	1_21	Control	4.19338452854447
0	1	1_22	Control	-1.22221983295677
1	1	1_22	Control	3.34361790331982
2	1	1_22	Control	3.02870431996929
3	1	1_22	Control	4.03124157508814
4	1	1_22	Control	3.48471298997051
5	1	1_22	Control	3.8020938713724
6	1	1_22	Control	4.60783106080485
7	1	1_22	Control	4.83886056882499
0	1	1_28	Control	-1.07896724919401
1	1	1_28	Control	2.90110575888425
2	1	1_28	Control	3.15592133783745
3	1	1_28	Control	3.70433768178702
4	1	1_28	Control	3.55702649977228
5	1	1_28	Control	3.96646470901998
6	1	1_28	Control	4.36964158232397
7	1	1_28	Control	4.76859901919745
0	1	1_3	Control	0.376337073124315
1	1	1_3	Control	1.56356389138101
2	1	1_3	Control	3.86322906063366
3	1	1_3	Control	3.97889984526092
4	1	1_3	Control	3.72676719985587
5	1	1_3	Control	3.85711089495723
6	1	1_3	Control	4.8320855000916
7	1	1_3	Control	5.20500996684676
0	1	1_30	Control	0.0315127781821705
1	1	1_30	Control	2.43683126826166
2	1	1_30	Control	2.10406590136424
3	1	1_30	Control	4.22064203931454
4	1	1_30	Control	4.00730455316734
5	1	1_30	Control	5.08117481472897
6	1	1_30	Control	5.1914898653648
7	1	1_30	Control	6.49166242760305
0	1	1_34	Control	-0.381221444239838
1	1	1_34	Control	3.03944578755085
2	1	1_34	Control	3.78404003480158
3	1	1_34	Control	3.6270216335587
4	1	1_34	Control	3.76044121313562
5	1	1_34	Control	3.75644562378737
6	1	1_34	Control	4.19836114447369
7	1	1_34	Control	4.64339537649807
0	1	1_40	Control	2.08358006262885
1	1	1_40	Control	3.10737298353108
2	1	1_40	Control	3.81180905839928
3	1	1_40	Control	3.50515989676792
4	1	1_40	Control	3.48598313778398
5	1	1_40	Control	4.60656233916554
6	1	1_40	Control	4.73940571286747
7	1	1_40	Control	4.77334330832195
0	1	1_42	Control	-1.08353152028013
1	1	1_42	Control	2.28047586170691
2	1	1_42	Control	2.71833958963843
3	1	1_42	Control	4.23091995632491
4	1	1_42	Control	2.83669567438866
5	1	1_42	Control	4.032083031164
6	1	1_42	Control	5.35422801909917
7	1	1_42	Control	5.87411852431856
0	1	1_48	Control	2.63908130067139
1	1	1_48	Control	2.11948738043121
2	1	1_48	Control	3.61384688245358
3	1	1_48	Control	3.65256251499299
4	1	1_48	Control	3.50971452967752
5	1	1_48	Control	4.02888001807431
6	1	1_48	Control	5.1330073191343
7	1	1_48	Control	5.50737609040679
0	1	1_50	Control	4.25793309259302
1	1	1_50	Control	2.55040792139202
2	1	1_50	Control	3.18686836850595
3	1	1_50	Control	4.27485159677609
4	1	1_50	Control	3.60661896340179
5	1	1_50	Control	4.74726007895057
6	1	1_50	Control	5.54021561106173
7	1	1_50	Control	5.61075698551064
0	1	1_57	Control	1.25959019095749
1	1	1_57	Control	2.81129310322776
2	1	1_57	Control	3.56309000273583
3	1	1_57	Control	4.10097376929425
4	1	1_57	Control	3.79144116600317
5	1	1_57	Control	4.54527229113706
6	1	1_57	Control	4.79208129299278
7	1	1_57	Control	5.16093291604403
0	1	1_9	Control	-2.26264926394409
1	1	1_9	Control	1.6348381506645
2	1	1_9	Control	3.57149534484063
3	1	1_9	Control	3.84485018083922
4	1	1_9	Control	3.44471598515333
5	1	1_9	Control	4.19315157232574
6	1	1_9	Control	3.92442693679814
7	1	1_9	Control	4.62322654039288
0	2	2_181	Control	2.63948815524204
1	2	2_181	Control	5.00145506591622
2	2	2_181	Control	4.42221928225992
3	2	2_181	Control	4.09633329063895
4	2	2_181	Control	4.76660697212091
5	2	2_181	Control	5.01785723516668
6	2	2_181	Control	6.26946024223143
7	2	2_181	Control	5.6312094858036
0	2	2_187	Control	0.969406651900448
1	2	2_187	Control	3.58080382130561
2	2	2_187	Control	2.54190325274691
3	2	2_187	Control	3.81538564152742
4	2	2_187	Control	3.79565024593987
5	2	2_187	Control	4.64968831240197
6	2	2_187	Control	4.55893184658585
7	2	2_187	Control	3.77180377804463
0	2	2_191	Control	0.657032535720252
1	2	2_191	Control	2.52896120629977
2	2	2_191	Control	2.57366949671629
3	2	2_191	Control	3.24314384210638
4	2	2_191	Control	3.43590411681641
5	2	2_191	Control	4.45341175995869
6	2	2_191	Control	3.3449368678645
7	2	2_191	Control	4.53225028821405
0	2	2_208	Control	1.02694379242165
1	2	2_208	Control	1.92448521426639
2	2	2_208	Control	2.87049238493373
3	2	2_208	Control	2.58770329485842
4	2	2_208	Control	2.04711142300441
5	2	2_208	Control	4.14943160970478
6	2	2_208	Control	4.56789603965973
7	2	2_208	Control	5.4318441616989
0	2	2_219	Control	-0.412169864674555
1	2	2_219	Control	3.13452129227348
2	2	2_219	Control	3.66815034276713
3	2	2_219	Control	4.25151973221555
4	2	2_219	Control	4.53252882897063
5	2	2_219	Control	6.08238738973054
6	2	2_219	Control	4.2273603196226
7	2	2_219	Control	6.05937418409847
0	2	2_221	Control	0.135704774715663
1	2	2_221	Control	3.34440489305673
2	2	2_221	Control	2.53393782172738
3	2	2_221	Control	3.31569152300748
4	2	2_221	Control	2.56877964710283
5	2	2_221	Control	4.83998370025596
6	2	2_221	Control	5.34877425266562
7	2	2_221	Control	5.77136046212116
0	2	2_226	Control	0.670822441335819
1	2	2_226	Control	3.01061799692599
2	2	2_226	Control	2.92377898605848
3	2	2_226	Control	3.1015578474039
4	2	2_226	Control	3.11884622794367
5	2	2_226	Control	4.85376667593798
6	2	2_226	Control	4.18647960927692
7	2	2_226	Control	4.95401818824386
0	2	2_230	Control	0.484354698651869
1	2	2_230	Control	4.04983832282204
2	2	2_230	Control	2.7123303202158
3	2	2_230	Control	3.39675528062653
4	2	2_230	Control	3.72054636792951
5	2	2_230	Control	5.5712428851182
6	2	2_230	Control	5.36511420765003
7	2	2_230	Control	5.89344518920342
0	2	2_234	Control	0.555624016576338
1	2	2_234	Control	3.31653077544331
2	2	2_234	Control	4.03020398125881
3	2	2_234	Control	3.8928237456653
4	2	2_234	Control	4.25284102056041
5	2	2_234	Control	5.78181789387628
6	2	2_234	Control	5.02965301064983
7	2	2_234	Control	6.37842310826725
0	3	3_10	Control	1.65238915094454
1	3	3_10	Control	2.72249040525298
2	3	3_10	Control	3.8210627392999
3	3	3_10	Control	4.2331500888027
4	3	3_10	Control	4.62430787612986
5	3	3_10	Control	4.83022190592668
6	3	3_10	Control	4.49764980283844
7	3	3_10	Control	4.63810872623726
0	3	3_3	Control	1.93893851946149
1	3	3_3	Control	2.56516118119936
2	3	3_3	Control	4.27369107188675
3	3	3_3	Control	4.03164530412639
4	3	3_3	Control	5.42546770932881
5	3	3_3	Control	5.09493056335795
6	3	3_3	Control	3.99718270492318
7	3	3_3	Control	4.67528814448747
0	3	3_5	Control	0.845368550180751
1	3	3_5	Control	2.70381335174894
2	3	3_5	Control	3.67151044730047
3	3	3_5	Control	4.89532952553627
4	3	3_5	Control	4.82957466955757
5	3	3_5	Control	5.66914718365694
6	3	3_5	Control	4.73317962522116
7	3	3_5	Control	5.0080595319249
0	1	1_23	Control	0.861361658844347
1	1	1_23	Control	3.90477094285227
2	1	1_23	Control	3.4018267084263
3	1	1_23	Control	4.1884692109024
4	1	1_23	Control	3.86939337055902
5	1	1_23	Control	4.18598058993513
6	1	1_23	Control	4.73428101191791
7	1	1_23	Control	5.02990736686931
0	1	1_29	Control	-0.790405942235746
1	1	1_29	Control	0.201762788017193
2	1	1_29	Control	2.27030669795242
3	1	1_29	Control	3.0729036027794
4	1	1_29	Control	2.65800932342527
5	1	1_29	Control	4.45010626433644
6	1	1_29	Control	4.47538432461031
7	1	1_29	Control	5.93873646437058
0	1	1_32	Control	-0.355024731596661
1	1	1_32	Control	3.26414327517207
2	1	1_32	Control	2.92988744789434
3	1	1_32	Control	4.89794744056133
4	1	1_32	Control	4.26757590784045
5	1	1_32	Control	5.39963790678659
6	1	1_32	Control	6.80502107912094
7	1	1_32	Control	6.37197898178165
0	1	1_33	Control	-1.23078959632714
1	1	1_33	Control	2.27402915326947
2	1	1_33	Control	2.73236516105034
3	1	1_33	Control	4.11210081979705
4	1	1_33	Control	4.14823597164178
5	1	1_33	Control	5.00597935958963
6	1	1_33	Control	4.9362394144528
7	1	1_33	Control	5.39531361838566
0	1	1_38	Control	1.98183486101691
1	1	1_38	Control	2.18143693118726
2	1	1_38	Control	3.51820710444623
3	1	1_38	Control	4.30613246145509
4	1	1_38	Control	4.17191777987366
5	1	1_38	Control	5.10245649229723
6	1	1_38	Control	5.53614207944827
7	1	1_38	Control	6.06960414184281
0	1	1_39	Control	2.2230453058315
1	1	1_39	Control	3.09097329700496
2	1	1_39	Control	3.79011839682985
3	1	1_39	Control	4.28847956464304
4	1	1_39	Control	3.9916577429631
5	1	1_39	Control	5.00055783777126
6	1	1_39	Control	4.91276848066654
7	1	1_39	Control	5.88635319628129
0	1	1_43	Control	0.375643677322915
1	1	1_43	Control	2.48318438488742
2	1	1_43	Control	3.24006000427056
3	1	1_43	Control	3.33249253616597
4	1	1_43	Control	3.9031155923948
5	1	1_43	Control	4.67063779936385
6	1	1_43	Control	4.91050240869817
7	1	1_43	Control	4.47990251728313
0	1	1_45	Control	0.834655214402152
1	1	1_45	Control	3.27245026176108
2	1	1_45	Control	3.77839085408519
3	1	1_45	Control	4.04267937700911
4	1	1_45	Control	4.34333913140713
5	1	1_45	Control	4.25582188410596
6	1	1_45	Control	4.48672870661264
7	1	1_45	Control	5.04448917686127
0	1	1_55	Control	0.0628193759524334
1	1	1_55	Control	3.52775773410363
2	1	1_55	Control	3.91588650456773
3	1	1_55	Control	4.28914400215237
4	1	1_55	Control	4.40558856377568
5	1	1_55	Control	4.55211634555674
6	1	1_55	Control	4.22223723809782
7	1	1_55	Control	5.32568246004443
0	2	2_182	Control	1.95074578660992
1	2	2_182	Control	3.19342274720034
2	2	2_182	Control	3.55529217267437
3	2	2_182	Control	3.31223320778024
4	2	2_182	Control	3.66554835215147
5	2	2_182	Control	4.80810212356563
6	2	2_182	Control	4.89708152881348
7	2	2_182	Control	5.60949834994747
0	2	2_185	Control	0.360043851549523
1	2	2_185	Control	2.9715534684948
2	2	2_185	Control	2.7795673200994
3	2	2_185	Control	1.97176942409024
4	2	2_185	Control	4.12126620027408
5	2	2_185	Control	4.44218573472569
6	2	2_185	Control	4.77021804421688
7	2	2_185	Control	4.74378334134796
0	2	2_192	Control	0.140004034416767
1	2	2_192	Control	3.53824354398622
2	2	2_192	Control	2.97078985205666
3	2	2_192	Control	3.44771423090833
4	2	2_192	Control	3.66618773827394
5	2	2_192	Control	3.92556329595102
6	2	2_192	Control	4.2276947069117
7	2	2_192	Control	5.26650205882866
0	2	2_193	Control	-0.9664055953556
1	2	2_193	Control	3.6241556501245
2	2	2_193	Control	3.70079367745902
3	2	2_193	Control	4.03972090494992
4	2	2_193	Control	4.62471941763839
5	2	2_193	Control	4.85757175219156
6	2	2_193	Control	5.41125412884887
7	2	2_193	Control	5.41327413075729
0	2	2_194	Control	1.31537183480615
1	2	2_194	Control	3.48309435655496
2	2	2_194	Control	3.51269804598118
3	2	2_194	Control	3.45791209822703
4	2	2_194	Control	4.01882933729567
5	2	2_194	Control	4.28931634192045
6	2	2_194	Control	5.03793308471265
7	2	2_194	Control	5.46550586694493
0	2	2_199	Control	0.917115674571728
1	2	2_199	Control	2.26719920703352
2	2	2_199	Control	2.57246491004727
3	2	2_199	Control	3.25822864854374
4	2	2_199	Control	2.84729217438885
5	2	2_199	Control	4.78060296789442
6	2	2_199	Control	5.08587611020605
7	2	2_199	Control	5.52735243101775
0	2	2_200	Control	-0.170365899700238
1	2	2_200	Control	2.24457071745457
2	2	2_200	Control	2.82183252838127
3	2	2_200	Control	3.55062276359332
4	2	2_200	Control	3.5934377485819
5	2	2_200	Control	4.58827928262033
6	2	2_200	Control	4.74022365562201
7	2	2_200	Control	4.83411221499809
0	2	2_209	Control	-0.65199138203644
1	2	2_209	Control	3.0495511861129
2	2	2_209	Control	2.64990722429682
3	2	2_209	Control	3.85408473340302
4	2	2_209	Control	4.19311381095673
5	2	2_209	Control	6.27467962075568
6	2	2_209	Control	5.06432728910595
7	2	2_209	Control	6.28918279065589
0	2	2_211	Control	0.959638457103099
1	2	2_211	Control	2.7896995992765
2	2	2_211	Control	2.94908527628594
3	2	2_211	Control	2.23267912455879
4	2	2_211	Control	3.20551839217157
5	2	2_211	Control	4.20193619990368
6	2	2_211	Control	4.17363736766061
7	2	2_211	Control	5.03241705848228
0	2	2_236	Control	0.598602245856168
1	2	2_236	Control	2.76718066924032
2	2	2_236	Control	2.64977735380503
3	2	2_236	Control	3.44242102958919
4	2	2_236	Control	2.96734263594993
5	2	2_236	Control	4.67752688475336
6	2	2_236	Control	4.93361910464287
7	2	2_236	Control	5.69186780824973
0	2	2_240	Control	0.474639922803936
1	2	2_240	Control	3.01256116488757
2	2	2_240	Control	3.27423263951892
3	2	2_240	Control	2.99772600917661
4	2	2_240	Control	3.14270216924339
5	2	2_240	Control	3.76189311477054
6	2	2_240	Control	3.6207183666724
7	2	2_240	Control	5.23944273030306
0	2	2_186	Control	-0.305080269646806
1	2	2_186	Control	2.69866963402158
2	2	2_186	Control	2.66785921240732
3	2	2_186	Control	2.51684186594828
4	2	2_186	Control	3.18938318630613
5	2	2_186	Control	4.12643959013888
6	2	2_186	Control	4.10354231555917
7	2	2_186	Control	3.8058885726941
0	2	2_216	Control	-1.50742964260335
1	2	2_216	Control	3.78500256881017
2	2	2_216	Control	3.40290130822852
3	2	2_216	Control	3.43468955251882
4	2	2_216	Control	3.83267497849679
5	2	2_216	Control	3.91877319808509
6	2	2_216	Control	4.79119801692964
7	2	2_216	Control	4.02905922475647
0	2	2_228	Control	0.335524348763129
1	2	2_228	Control	3.45644236326384
2	2	2_228	Control	3.39421019817169
3	2	2_228	Control	2.79162848990558
4	2	2_228	Control	3.82500938908776
5	2	2_228	Control	3.8021212071761
6	2	2_228	Control	4.03901870080083
7	2	2_228	Control	4.33312238320641
0	2	2_229	Control	-1.29860215513105
1	2	2_229	Control	3.85584609207333
2	2	2_229	Control	3.42131878245987
3	2	2_229	Control	3.30136943231392
4	2	2_229	Control	1.93744150433452
5	2	2_229	Control	4.09446395111715
6	2	2_229	Control	3.86872443548521
7	2	2_229	Control	4.57633298030417
0	2	2_237	Control	0.512672327453866
1	2	2_237	Control	3.04689802118017
2	2	2_237	Control	2.33912033719394
3	2	2_237	Control	3.60878607203586
4	2	2_237	Control	3.47467027862534
5	2	2_237	Control	5.52342881982446
6	2	2_237	Control	5.72845041637366
7	2	2_237	Control	6.09872884740201
0	3	3_6	Control	0.50892413063363
1	3	3_6	Control	3.12903355302649
2	3	3_6	Control	3.73893406146564
3	3	3_6	Control	5.07085774492965
4	3	3_6	Control	5.61508285980076
5	3	3_6	Control	5.28250022781819
6	3	3_6	Control	4.42097575138429
7	3	3_6	Control	4.82256206901644
0	2	2_189	Control	0.888509987104412
1	2	2_189	Control	3.90540630322443
2	2	2_189	Control	2.6198464537081
3	2	2_189	Control	3.47169036761353
4	2	2_189	Control	4.70544743021149
5	2	2_189	Control	4.00967664115217
6	2	2_189	Control	4.6913296224636
7	2	2_189	Control	5.08736938821034
0	2	2_195	Control	-0.965688873601978
1	2	2_195	Control	1.75526288904529
2	2	2_195	Control	2.77763377099188
3	2	2_195	Control	2.65985101726422
4	2	2_195	Control	2.49960939077054
5	2	2_195	Control	4.17188705038198
6	2	2_195	Control	4.04922142529314
7	2	2_195	Control	4.97330239929486
0	2	2_196	Control	-0.284851750228201
1	2	2_196	Control	4.76797272291695
2	2	2_196	Control	2.01819839175628
3	2	2_196	Control	3.96200099670011
4	2	2_196	Control	4.70809046764563
5	2	2_196	Control	6.42007806520246
6	2	2_196	Control	5.92385784493546
7	2	2_196	Control	5.70026479361666
0	2	2_218	Control	-3.40274423938647
1	2	2_218	Control	2.93988197377548
2	2	2_218	Control	2.29259722859786
3	2	2_218	Control	3.13037984819536
4	2	2_218	Control	3.19800597388635
5	2	2_218	Control	3.38757605564211
6	2	2_218	Control	4.60155798106355
7	2	2_218	Control	4.29435122904813
0	2	2_224	Control	-0.611323345182975
1	2	2_224	Control	2.13093584846566
2	2	2_224	Control	2.38580559251103
3	2	2_224	Control	3.11508400201095
4	2	2_224	Control	3.37139875061168
5	2	2_224	Control	3.5414572532823
6	2	2_224	Control	4.36306118569331
7	2	2_224	Control	4.9669040629541
0	2	2_231	Control	0.929990360304693
1	2	2_231	Control	3.38718110905458
2	2	2_231	Control	2.91328936971938
3	2	2_231	Control	4.4448042781112
4	2	2_231	Control	4.49726844821114
5	2	2_231	Control	5.31094344673687
6	2	2_231	Control	5.51414053123217
7	2	2_231	Control	6.57058020273346
0	3	3_7	Control	1.65016201726721
1	3	3_7	Control	2.64476103037162
2	3	3_7	Control	4.04477546914138
3	3	3_7	Control	4.10840018355553
4	3	3_7	Control	5.74494334696483
5	3	3_7	Control	5.96141031397917
6	3	3_7	Control	4.59779200450125
7	3	3_7	Control	6.06759537052046
0	1	1_15	Control	-1.04397889594355
1	1	1_15	Control	1.45514824562718
2	1	1_15	Control	1.08427231119767
3	1	1_15	Control	3.06620433442954
4	1	1_15	Control	3.54914692651084
5	1	1_15	Control	4.64175451823987
6	1	1_15	Control	5.43026483754808
7	1	1_15	Control	5.58567191589414
0	1	1_54	Control	-0.520292371768025
1	1	1_54	Control	3.2503969746026
2	1	1_54	Control	4.22260475203227
3	1	1_54	Control	4.45606128621147
4	1	1_54	Control	4.27570942242389
5	1	1_54	Control	4.818109306529
6	1	1_54	Control	4.515901667023
7	1	1_54	Control	5.36195868376561
0	2	2_190	Control	-0.0830428184429541
1	2	2_190	Control	3.70915671959119
2	2	2_190	Control	3.20650468319125
3	2	2_190	Control	3.53953740486607
4	2	2_190	Control	4.08339961208506
5	2	2_190	Control	5.27574750291744
6	2	2_190	Control	3.89261372818109
7	2	2_190	Control	4.3830211409324
0	2	2_207	Control	-0.881975855386627
1	2	2_207	Control	2.1112023207586
2	2	2_207	Control	3.14367908178776
3	2	2_207	Control	3.13516887387612
4	2	2_207	Control	3.20475340515122
5	2	2_207	Control	3.54779206921951
6	2	2_207	Control	4.24629977626498
7	2	2_207	Control	4.94362662444979
0	2	2_212	Control	0.827959382654831
1	2	2_212	Control	3.11676918865556
2	2	2_212	Control	2.23244448765549
3	2	2_212	Control	3.75776332514335
4	2	2_212	Control	3.40737127840586
5	2	2_212	Control	3.92105114888298
6	2	2_212	Control	4.80259215204897
7	2	2_212	Control	5.0391380081669
0	2	2_215	Control	1.2280331311174
1	2	2_215	Control	1.82642694913289
2	2	2_215	Control	2.16595634767415
3	2	2_215	Control	1.23715693959007
4	2	2_215	Control	2.6907953386294
5	2	2_215	Control	4.17331644502145
6	2	2_215	Control	4.34727602620397
7	2	2_215	Control	4.08219685315911
0	2	2_233	Control	0.918926084153757
1	2	2_233	Control	4.90715047828185
2	2	2_233	Control	2.96924971761485
3	2	2_233	Control	3.61303953376836
4	2	2_233	Control	3.53909190989417
5	2	2_233	Control	4.64862442509801
6	2	2_233	Control	4.80235108341227
7	2	2_233	Control	4.88545152401081
0	3	3_2	Control	0.381431241056211
1	3	3_2	Control	1.9460822430129
2	3	3_2	Control	3.22563552056422
3	3	3_2	Control	4.51496368226753
4	3	3_2	Control	4.99850502198013
5	3	3_2	Control	5.48517604363727
6	3	3_2	Control	4.03045187367345
7	3	3_2	Control	5.90129795254655
0	2	2_205	Control	0.0805373922079102
1	2	2_205	Control	2.88377713277969
2	2	2_205	Control	2.72634751756208
3	2	2_205	Control	3.46990025191502
4	2	2_205	Control	3.30789398898547
5	2	2_205	Control	4.70355100325549
6	2	2_205	Control	4.77522867453198
7	2	2_205	Control	4.60733266081561
0	2	2_239	Control	-0.889543445650122
1	2	2_239	Control	4.65641875767022
2	2	2_239	Control	4.01425891432796
3	2	2_239	Control	3.77722944913486
4	2	2_239	Control	4.43922589556875
5	2	2_239	Control	4.72531329711107
6	2	2_239	Control	5.17007156510387
7	2	2_239	Control	5.47459589563685
0	3	3_8	Control	0.0594227931424314
1	3	3_8	Control	1.62387973536057
2	3	3_8	Control	2.80130020181977
3	3	3_8	Control	3.05523337670496
4	3	3_8	Control	4.10296438969321
5	3	3_8	Control	4.24565305568938
6	3	3_8	Control	3.42898373038496
7	3	3_8	Control	4.15002777014573
0	2	2_197	Control	-0.0891481913454886
1	2	2_197	Control	2.93841406883477
2	2	2_197	Control	3.37892542625321
3	2	2_197	Control	3.4412768233432
4	2	2_197	Control	4.28292811312644
5	2	2_197	Control	5.93852956486623
6	2	2_197	Control	5.41797253632919
7	2	2_197	Control	6.06971885122889
0	2	2_206	Control	0.652144873447426
1	2	2_206	Control	2.82160460573028
2	2	2_206	Control	2.83320181997624
3	2	2_206	Control	3.1156326248541
4	2	2_206	Control	3.45225817452379
5	2	2_206	Control	4.57784113294949
6	2	2_206	Control	5.25289660295903
7	2	2_206	Control	6.36178275382576
0	2	2_227	Control	0.0582419926450752
1	2	2_227	Control	2.36099382505086
2	2	2_227	Control	2.62981011769739
3	2	2_227	Control	3.23107225281641
4	2	2_227	Control	3.64414175430125
5	2	2_227	Control	5.62859290347185
6	2	2_227	Control	7.73800684412302
7	2	2_227	Control	6.23197997909103
0	2	2_214	Control	-0.404864148967767
1	2	2_214	Control	2.3401808114895
2	2	2_214	Control	2.10112993672351
3	2	2_214	Control	2.31746839300387
4	2	2_214	Control	2.45682288319879
5	2	2_214	Control	5.33115139139929
6	2	2_214	Control	5.08246082531869
7	2	2_214	Control	4.86781145644701
0	2	2_204	Control	-0.534540659130885
1	2	2_204	Control	3.80331401095349
2	2	2_204	Control	3.22798069775212
3	2	2_204	Control	3.09856653852565
4	2	2_204	Control	4.01984282968536
5	2	2_204	Control	3.93951182917765
6	2	2_204	Control	4.42798823032226
7	2	2_204	Control	4.35979185850785
0	1	1_11	Wolbachia	-1.2447266614995
1	1	1_11	Wolbachia	2.19411073335008
2	1	1_11	Wolbachia	2.66089567084946
3	1	1_11	Wolbachia	3.36339396994152
4	1	1_11	Wolbachia	3.65255624179052
5	1	1_11	Wolbachia	3.97985275807136
6	1	1_11	Wolbachia	3.44765403689883
7	1	1_11	Wolbachia	4.49357799039351
0	1	1_13	Wolbachia	-0.535359643814827
1	1	1_13	Wolbachia	3.13787896913492
2	1	1_13	Wolbachia	3.36776073564735
3	1	1_13	Wolbachia	4.30531994138735
4	1	1_13	Wolbachia	4.16766106541514
5	1	1_13	Wolbachia	4.11906204950763
6	1	1_13	Wolbachia	4.28580114713918
7	1	1_13	Wolbachia	4.76592198287376
0	1	1_14	Wolbachia	-2.13535947522733
1	1	1_14	Wolbachia	1.69791960707533
2	1	1_14	Wolbachia	3.31652875267578
3	1	1_14	Wolbachia	3.93682889220162
4	1	1_14	Wolbachia	4.1731280589343
5	1	1_14	Wolbachia	4.03146230011038
6	1	1_14	Wolbachia	4.58989154452995
7	1	1_14	Wolbachia	4.78354611269092
0	1	1_16	Wolbachia	-0.542185147203593
1	1	1_16	Wolbachia	3.72588302112105
2	1	1_16	Wolbachia	4.12640091112453
3	1	1_16	Wolbachia	3.72945087771226
4	1	1_16	Wolbachia	3.94993450065732
5	1	1_16	Wolbachia	4.20893136382552
6	1	1_16	Wolbachia	3.64499360681788
7	1	1_16	Wolbachia	4.63437696972924
0	1	1_17	Wolbachia	-0.677603562703027
1	1	1_17	Wolbachia	2.92403465006251
2	1	1_17	Wolbachia	3.08627824607515
3	1	1_17	Wolbachia	3.7834043394492
4	1	1_17	Wolbachia	3.90824695001283
5	1	1_17	Wolbachia	3.94819033154707
6	1	1_17	Wolbachia	3.98215394146717
7	1	1_17	Wolbachia	4.56581892331134
0	1	1_18	Wolbachia	-1.82566675285194
1	1	1_18	Wolbachia	2.09482521201652
2	1	1_18	Wolbachia	3.03403589934855
3	1	1_18	Wolbachia	2.47857831473868
4	1	1_18	Wolbachia	2.93259746991083
5	1	1_18	Wolbachia	3.31080085193606
6	1	1_18	Wolbachia	3.06431941040462
7	1	1_18	Wolbachia	4.06756918247928
0	1	1_2	Wolbachia	-0.818755393725744
1	1	1_2	Wolbachia	2.74559500999581
2	1	1_2	Wolbachia	3.51849384794149
3	1	1_2	Wolbachia	3.73224599395305
4	1	1_2	Wolbachia	4.780203889733
5	1	1_2	Wolbachia	4.68960113254267
6	1	1_2	Wolbachia	5.29728090733263
7	1	1_2	Wolbachia	5.92210321808098
0	1	1_20	Wolbachia	-0.687757453731862
1	1	1_20	Wolbachia	2.06150097875905
2	1	1_20	Wolbachia	2.651741341267
3	1	1_20	Wolbachia	3.99930418372708
4	1	1_20	Wolbachia	4.19140482085421
5	1	1_20	Wolbachia	4.57090674713892
6	1	1_20	Wolbachia	4.89392421802843
7	1	1_20	Wolbachia	5.19985923839959
0	1	1_24	Wolbachia	-0.430766251783638
1	1	1_24	Wolbachia	3.11966986368772
2	1	1_24	Wolbachia	3.2839167366651
3	1	1_24	Wolbachia	3.69930960680751
4	1	1_24	Wolbachia	3.99865112829097
5	1	1_24	Wolbachia	4.45985768778425
6	1	1_24	Wolbachia	4.29958880943356
7	1	1_24	Wolbachia	5.27282367515583
0	1	1_25	Wolbachia	0.151771723894231
1	1	1_25	Wolbachia	1.71074780727447
2	1	1_25	Wolbachia	2.92329321793645
3	1	1_25	Wolbachia	3.28168874096275
4	1	1_25	Wolbachia	4.35242329231822
5	1	1_25	Wolbachia	3.88884218044272
6	1	1_25	Wolbachia	3.71634188158639
7	1	1_25	Wolbachia	5.00444922137534
0	1	1_26	Wolbachia	-0.24884696427471
1	1	1_26	Wolbachia	2.27143392984049
2	1	1_26	Wolbachia	2.71738847390619
3	1	1_26	Wolbachia	3.19946133921843
4	1	1_26	Wolbachia	3.32024473445894
5	1	1_26	Wolbachia	3.6481407621914
6	1	1_26	Wolbachia	4.37570824165626
7	1	1_26	Wolbachia	5.10323962147705
0	1	1_27	Wolbachia	-0.833833879121332
1	1	1_27	Wolbachia	1.12661354314595
2	1	1_27	Wolbachia	2.298412891462
3	1	1_27	Wolbachia	3.81828290964073
4	1	1_27	Wolbachia	4.05324725713263
5	1	1_27	Wolbachia	4.69178697548483
6	1	1_27	Wolbachia	4.19432352425696
7	1	1_27	Wolbachia	5.55866816125152
0	1	1_31	Wolbachia	-0.728037059552021
1	1	1_31	Wolbachia	1.14271340274878
2	1	1_31	Wolbachia	3.11695196302945
3	1	1_31	Wolbachia	3.05806599616242
4	1	1_31	Wolbachia	3.61399552719013
5	1	1_31	Wolbachia	4.59920922206477
6	1	1_31	Wolbachia	3.57278466244877
7	1	1_31	Wolbachia	4.430839241705
0	1	1_35	Wolbachia	-0.754089706893017
1	1	1_35	Wolbachia	1.02977724281439
2	1	1_35	Wolbachia	2.83369241918611
3	1	1_35	Wolbachia	3.0140237885832
4	1	1_35	Wolbachia	4.63257754527614
5	1	1_35	Wolbachia	4.97434559233288
6	1	1_35	Wolbachia	4.09412622529171
7	1	1_35	Wolbachia	4.71329431034837
0	1	1_36	Wolbachia	-0.0238059609136996
1	1	1_36	Wolbachia	2.09973421181346
2	1	1_36	Wolbachia	3.2051236784557
3	1	1_36	Wolbachia	4.38330569446586
4	1	1_36	Wolbachia	4.34416844186656
5	1	1_36	Wolbachia	5.1092432628998
6	1	1_36	Wolbachia	4.3840274531386
7	1	1_36	Wolbachia	5.24102075202402
0	1	1_37	Wolbachia	-1.64314315279731
1	1	1_37	Wolbachia	1.64911652608679
2	1	1_37	Wolbachia	3.00779293548349
3	1	1_37	Wolbachia	3.49463432931728
4	1	1_37	Wolbachia	3.96924255367133
5	1	1_37	Wolbachia	3.96581634109032
6	1	1_37	Wolbachia	5.83765575127311
7	1	1_37	Wolbachia	3.5699894480773
2	1	1_392	Wolbachia	3.31700049239618
0	1	1_4	Wolbachia	-0.88763688526952
1	1	1_4	Wolbachia	2.22503844410203
2	1	1_4	Wolbachia	3.1761324120754
3	1	1_4	Wolbachia	4.12334880318266
4	1	1_4	Wolbachia	4.57802015111528
5	1	1_4	Wolbachia	4.75094387863313
6	1	1_4	Wolbachia	4.80622682045306
7	1	1_4	Wolbachia	5.71735926128444
2	1	1_402	Wolbachia	3.69905294162808
0	1	1_41	Wolbachia	1.05680487616377
1	1	1_41	Wolbachia	0.983780073798805
3	1	1_41	Wolbachia	3.78776650687462
4	1	1_41	Wolbachia	3.87776884184229
5	1	1_41	Wolbachia	4.23710314565656
6	1	1_41	Wolbachia	4.04491320928995
7	1	1_41	Wolbachia	5.82127923599087
0	1	1_44	Wolbachia	1.17736880477854
1	1	1_44	Wolbachia	1.49075902740497
3	1	1_44	Wolbachia	3.52097454371481
4	1	1_44	Wolbachia	3.99831814244491
5	1	1_44	Wolbachia	4.82460709888507
6	1	1_44	Wolbachia	4.76627316225999
7	1	1_44	Wolbachia	5.04945973211761
0	1	1_46	Wolbachia	1.81696550913521
1	1	1_46	Wolbachia	2.43046643126788
3	1	1_46	Wolbachia	3.82128592128919
4	1	1_46	Wolbachia	4.07302962242153
5	1	1_46	Wolbachia	4.64417875110772
6	1	1_46	Wolbachia	3.96474675319895
7	1	1_46	Wolbachia	5.51569723950984
2	1	1_462	Wolbachia	3.28150640817489
0	1	1_47	Wolbachia	-0.116690340768463
1	1	1_47	Wolbachia	1.74905240705705
3	1	1_47	Wolbachia	4.15769735010919
4	1	1_47	Wolbachia	4.71626395017622
5	1	1_47	Wolbachia	4.29342463975415
6	1	1_47	Wolbachia	4.9252795277025
7	1	1_47	Wolbachia	5.27568925819203
0	1	1_49	Wolbachia	0.482922006478927
1	1	1_49	Wolbachia	3.21921405911965
3	1	1_49	Wolbachia	3.9434728857774
4	1	1_49	Wolbachia	4.10211653395473
5	1	1_49	Wolbachia	4.15245250633075
6	1	1_49	Wolbachia	3.61981688450151
7	1	1_49	Wolbachia	4.9123124127473
0	1	1_5	Wolbachia	-1.7192577385612
1	1	1_5	Wolbachia	1.67684854851763
2	1	1_5	Wolbachia	3.48474120378576
3	1	1_5	Wolbachia	4.39044354448692
4	1	1_5	Wolbachia	3.95005813826785
5	1	1_5	Wolbachia	4.87723590910173
6	1	1_5	Wolbachia	4.50470338338619
7	1	1_5	Wolbachia	5.08492577362943
2	1	1_502	Wolbachia	2.05464124944284
0	1	1_51	Wolbachia	0.132118610942204
1	1	1_51	Wolbachia	0.80940611782659
3	1	1_51	Wolbachia	3.55425270097041
4	1	1_51	Wolbachia	3.87162869741839
5	1	1_51	Wolbachia	4.26876735978512
6	1	1_51	Wolbachia	4.08343772808615
7	1	1_51	Wolbachia	5.62736359174919
0	1	1_52	Wolbachia	-0.315066790321148
1	1	1_52	Wolbachia	2.64814079850119
2	1	1_52	Wolbachia	3.57189788662404
3	1	1_52	Wolbachia	2.25331590415484
4	1	1_52	Wolbachia	3.12232804009552
5	1	1_52	Wolbachia	3.57475814657185
6	1	1_52	Wolbachia	2.91101300895086
7	1	1_52	Wolbachia	4.51693486907218
0	1	1_53	Wolbachia	1.16763610822442
1	1	1_53	Wolbachia	2.55024397498763
2	1	1_53	Wolbachia	1.77659843897534
3	1	1_53	Wolbachia	3.20354058762512
4	1	1_53	Wolbachia	3.73074704241149
5	1	1_53	Wolbachia	3.82308000285151
6	1	1_53	Wolbachia	3.47378669866479
7	1	1_53	Wolbachia	5.15375253439914
0	1	1_56	Wolbachia	0.965335257746544
1	1	1_56	Wolbachia	1.42316570285802
2	1	1_56	Wolbachia	3.69647107663783
3	1	1_56	Wolbachia	3.87115517561121
4	1	1_56	Wolbachia	4.79230564805727
5	1	1_56	Wolbachia	5.51446951926893
6	1	1_56	Wolbachia	5.31877499123657
7	1	1_56	Wolbachia	6.10664091938795
0	1	1_58	Wolbachia	1.54513071751097
1	1	1_58	Wolbachia	2.8349160272832
2	1	1_58	Wolbachia	2.95613678873968
3	1	1_58	Wolbachia	3.28765251186352
4	1	1_58	Wolbachia	3.81033634579742
5	1	1_58	Wolbachia	4.66104680948464
6	1	1_58	Wolbachia	4.03912412490859
7	1	1_58	Wolbachia	6.60742174178473
0	1	1_59	Wolbachia	1.82764886373148
1	1	1_59	Wolbachia	2.3157237335211
2	1	1_59	Wolbachia	2.79911103361428
3	1	1_59	Wolbachia	3.55608736446257
4	1	1_59	Wolbachia	3.73080972435126
5	1	1_59	Wolbachia	3.7552709947759
6	1	1_59	Wolbachia	4.05838051523614
7	1	1_59	Wolbachia	4.3919597274742
0	1	1_6	Wolbachia	-0.895786216817621
1	1	1_6	Wolbachia	3.33625933479392
2	1	1_6	Wolbachia	3.63590812061851
3	1	1_6	Wolbachia	4.0581140083235
4	1	1_6	Wolbachia	4.58192003053871
5	1	1_6	Wolbachia	5.1012746789139
6	1	1_6	Wolbachia	4.85197918823032
7	1	1_6	Wolbachia	5.44835136226932
0	1	1_7	Wolbachia	-2.13506909085785
1	1	1_7	Wolbachia	0.354005911492465
2	1	1_7	Wolbachia	2.7907760651359
3	1	1_7	Wolbachia	2.54003505890531
4	1	1_7	Wolbachia	-1.59144646309567
5	1	1_7	Wolbachia	-9.61693581619924
6	1	1_7	Wolbachia	33.9891294661836
7	1	1_7	Wolbachia	65.7318257189209
0	1	1_8	Wolbachia	-1.08919840067979
1	1	1_8	Wolbachia	1.6669118965787
2	1	1_8	Wolbachia	2.65528893062171
3	1	1_8	Wolbachia	3.23394752493596
4	1	1_8	Wolbachia	3.80893855410034
5	1	1_8	Wolbachia	4.38721152062457
6	1	1_8	Wolbachia	3.92541497121127
7	1	1_8	Wolbachia	5.23638873945027
0	2	2_131	Wolbachia	-1.2950684780893
1	2	2_131	Wolbachia	3.68975318563342
2	2	2_131	Wolbachia	3.7545814247854
3	2	2_131	Wolbachia	3.13972941627558
4	2	2_131	Wolbachia	3.71673919768767
5	2	2_131	Wolbachia	4.26449024207592
6	2	2_131	Wolbachia	4.11236234927336
7	2	2_131	Wolbachia	3.85496696460246
0	2	2_132	Wolbachia	-0.630752418045718
1	2	2_132	Wolbachia	4.85051945754001
2	2	2_132	Wolbachia	4.31645152991782
3	2	2_132	Wolbachia	3.66921745816458
4	2	2_132	Wolbachia	3.80095320823863
5	2	2_132	Wolbachia	4.25761818682377
6	2	2_132	Wolbachia	5.11261469102821
7	2	2_132	Wolbachia	4.69682758356306
0	2	2_137	Wolbachia	-1.10524865538281
1	2	2_137	Wolbachia	2.47441832827718
2	2	2_137	Wolbachia	2.09101198708744
3	2	2_137	Wolbachia	2.31020593089362
4	2	2_137	Wolbachia	3.25983428154467
5	2	2_137	Wolbachia	4.66852652979556
6	2	2_137	Wolbachia	4.15893503596842
7	2	2_137	Wolbachia	4.10744193373735
0	2	2_138	Wolbachia	-0.498805428547777
1	2	2_138	Wolbachia	3.75081226374876
2	2	2_138	Wolbachia	3.1495274348742
3	2	2_138	Wolbachia	3.27315505454411
4	2	2_138	Wolbachia	3.84328198763365
5	2	2_138	Wolbachia	4.59683935206667
6	2	2_138	Wolbachia	4.63453728991912
7	2	2_138	Wolbachia	4.7607485470142
0	2	2_139	Wolbachia	0.262735262309676
1	2	2_139	Wolbachia	3.43141485137375
2	2	2_139	Wolbachia	3.29347828172391
3	2	2_139	Wolbachia	3.43722286108628
4	2	2_139	Wolbachia	4.04870709060848
5	2	2_139	Wolbachia	5.68030757036592
6	2	2_139	Wolbachia	6.50573570028058
7	2	2_139	Wolbachia	5.76810020204892
0	2	2_148	Wolbachia	0.746386236905836
1	2	2_148	Wolbachia	4.34018036488771
2	2	2_148	Wolbachia	4.27878021232185
3	2	2_148	Wolbachia	2.80686305012858
4	2	2_148	Wolbachia	4.31647471817798
5	2	2_148	Wolbachia	5.2632579123716
6	2	2_148	Wolbachia	4.8969613875216
7	2	2_148	Wolbachia	4.88025126049612
0	2	2_152	Wolbachia	1.28317835932145
1	2	2_152	Wolbachia	2.17766053717753
2	2	2_152	Wolbachia	2.31589331936817
3	2	2_152	Wolbachia	3.15425474226324
4	2	2_152	Wolbachia	3.99016419669876
5	2	2_152	Wolbachia	4.48523069540538
6	2	2_152	Wolbachia	3.95281245462182
7	2	2_152	Wolbachia	4.96752672567091
0	2	2_153	Wolbachia	0.399061801005343
1	2	2_153	Wolbachia	3.8205863026229
2	2	2_153	Wolbachia	3.20232776967588
3	2	2_153	Wolbachia	3.41610098668251
4	2	2_153	Wolbachia	3.69334215888493
5	2	2_153	Wolbachia	4.05153444322981
6	2	2_153	Wolbachia	4.86344982500654
7	2	2_153	Wolbachia	5.73197812343138
0	2	2_167	Wolbachia	0.677210463746797
1	2	2_167	Wolbachia	2.20859288574747
2	2	2_167	Wolbachia	2.3992146291395
3	2	2_167	Wolbachia	2.79750374685341
4	2	2_167	Wolbachia	2.86339404746048
5	2	2_167	Wolbachia	4.07510674770277
6	2	2_167	Wolbachia	3.82229199711588
7	2	2_167	Wolbachia	4.70096445452093
0	2	2_169	Wolbachia	0.928427815687019
1	2	2_169	Wolbachia	1.90873369790109
2	2	2_169	Wolbachia	3.62684668101863
3	2	2_169	Wolbachia	3.58636740935872
4	2	2_169	Wolbachia	2.53906400847302
5	2	2_169	Wolbachia	4.37416328781182
6	2	2_169	Wolbachia	4.89569854317985
7	2	2_169	Wolbachia	5.67558587030895
0	2	2_172	Wolbachia	-1.27982066619421
1	2	2_172	Wolbachia	2.60391311107661
2	2	2_172	Wolbachia	3.37293052349602
3	2	2_172	Wolbachia	3.33408646070092
4	2	2_172	Wolbachia	4.08749831023263
5	2	2_172	Wolbachia	4.18075615883468
6	2	2_172	Wolbachia	4.32520650660133
7	2	2_172	Wolbachia	5.33899745088894
0	2	2_174	Wolbachia	0.454666981230766
1	2	2_174	Wolbachia	2.74230676768449
2	2	2_174	Wolbachia	2.48081184661275
3	2	2_174	Wolbachia	3.30965905222191
4	2	2_174	Wolbachia	3.49810744058566
5	2	2_174	Wolbachia	4.16042586839762
6	2	2_174	Wolbachia	4.83463734750851
7	2	2_174	Wolbachia	4.81180517978339
0	2	2_175	Wolbachia	-2.41337749466244
1	2	2_175	Wolbachia	3.43872627933028
2	2	2_175	Wolbachia	3.02129326662546
3	2	2_175	Wolbachia	2.27916499085815
4	2	2_175	Wolbachia	3.39758743678526
5	2	2_175	Wolbachia	4.08404473302086
6	2	2_175	Wolbachia	4.49698747953908
7	2	2_175	Wolbachia	4.60996156776218
0	2	2_177	Wolbachia	0.050020694702237
1	2	2_177	Wolbachia	2.93607345602112
2	2	2_177	Wolbachia	2.18764984625609
3	2	2_177	Wolbachia	2.79759516164657
4	2	2_177	Wolbachia	2.98092113355349
5	2	2_177	Wolbachia	3.92035308851376
6	2	2_177	Wolbachia	3.40524325556378
7	2	2_177	Wolbachia	3.84724077555369
0	2	2_178	Wolbachia	0.0407804458993297
1	2	2_178	Wolbachia	4.08531405474027
2	2	2_178	Wolbachia	4.3128579116723
3	2	2_178	Wolbachia	4.62340087828094
4	2	2_178	Wolbachia	5.28031730934114
5	2	2_178	Wolbachia	7.5531212849368
6	2	2_178	Wolbachia	6.84754306163494
7	2	2_178	Wolbachia	6.79275221711596
0	2	2_179	Wolbachia	-0.032064656270526
1	2	2_179	Wolbachia	3.79253877335914
2	2	2_179	Wolbachia	3.51560455436979
3	2	2_179	Wolbachia	3.45193480653461
4	2	2_179	Wolbachia	3.82001771777766
5	2	2_179	Wolbachia	4.54944087507142
6	2	2_179	Wolbachia	4.46476456197781
7	2	2_179	Wolbachia	4.65400821778046
0	2	2_180	Wolbachia	0.0697406988509144
1	2	2_180	Wolbachia	4.35638369512452
2	2	2_180	Wolbachia	3.65708856611268
3	2	2_180	Wolbachia	2.12012874804354
4	2	2_180	Wolbachia	4.10334784591305
5	2	2_180	Wolbachia	4.81083924520011
6	2	2_180	Wolbachia	4.82498398366466
7	2	2_180	Wolbachia	3.78930316859776
0	3	3_22	Wolbachia	0.0767708990884906
1	3	3_22	Wolbachia	3.9751530764085
2	3	3_22	Wolbachia	5.37510477704825
3	3	3_22	Wolbachia	4.29638216469122
4	3	3_22	Wolbachia	5.42367002212081
5	3	3_22	Wolbachia	5.63771775887505
6	3	3_22	Wolbachia	3.60845084788712
7	3	3_22	Wolbachia	5.06522022685654
0	3	3_23	Wolbachia	1.55715609875581
1	3	3_23	Wolbachia	2.75617745739352
2	3	3_23	Wolbachia	4.11868795889852
3	3	3_23	Wolbachia	3.94829432323803
4	3	3_23	Wolbachia	4.5088330984787
5	3	3_23	Wolbachia	4.41303200284896
6	3	3_23	Wolbachia	3.33784610701107
7	3	3_23	Wolbachia	4.25391663167656
0	3	3_24	Wolbachia	-0.330089175266825
1	3	3_24	Wolbachia	2.194119385499
2	3	3_24	Wolbachia	3.13678472741175
3	3	3_24	Wolbachia	2.90831125176785
4	3	3_24	Wolbachia	3.73543603242329
5	3	3_24	Wolbachia	3.94287485197788
6	3	3_24	Wolbachia	2.0774975901132
7	3	3_24	Wolbachia	5.73911654862242
0	3	3_25	Wolbachia	-0.679069064865222
1	3	3_25	Wolbachia	2.86754757662034
2	3	3_25	Wolbachia	3.83730860895898
3	3	3_25	Wolbachia	3.0891454471896
4	3	3_25	Wolbachia	5.18875572295098
5	3	3_25	Wolbachia	6.52830092070802
6	3	3_25	Wolbachia	3.42081888940537
7	3	3_25	Wolbachia	4.85160098653829
0	3	3_27	Wolbachia	0.584819509495831
1	3	3_27	Wolbachia	0.671489052296387
2	3	3_27	Wolbachia	4.12550669537216
3	3	3_27	Wolbachia	3.62721255717915
4	3	3_27	Wolbachia	4.755614378085
5	3	3_27	Wolbachia	4.6272354797789
6	3	3_27	Wolbachia	3.06267301692237
7	3	3_27	Wolbachia	4.5434436039097
0	3	3_28	Wolbachia	0.54978137172221
1	3	3_28	Wolbachia	3.26743950126663
2	3	3_28	Wolbachia	4.33112038717628
3	3	3_28	Wolbachia	3.48921022084666
4	3	3_28	Wolbachia	4.93159297423556
5	3	3_28	Wolbachia	4.58859956945481
6	3	3_28	Wolbachia	3.96588536141481
7	3	3_28	Wolbachia	7.03151541996937
0	3	3_29	Wolbachia	0.696560087694925
1	3	3_29	Wolbachia	1.53335871641826
2	3	3_29	Wolbachia	4.2288963753248
3	3	3_29	Wolbachia	4.23878605513756
4	3	3_29	Wolbachia	5.18223899297929
5	3	3_29	Wolbachia	5.01181983099385
6	3	3_29	Wolbachia	3.73339369951628
7	3	3_29	Wolbachia	4.22313701034023
0	3	3_30	Wolbachia	0.887946010275308
1	3	3_30	Wolbachia	3.1435391292506
2	3	3_30	Wolbachia	3.77496681547575
3	3	3_30	Wolbachia	4.44210629376783
4	3	3_30	Wolbachia	4.47643904128122
5	3	3_30	Wolbachia	5.00138299213841
6	3	3_30	Wolbachia	2.42451424989734
7	3	3_30	Wolbachia	4.16936479852717
0	3	3_31	Wolbachia	0.956250967428671
1	3	3_31	Wolbachia	3.09624815734645
2	3	3_31	Wolbachia	3.7620032502566
3	3	3_31	Wolbachia	4.08992455043074
4	3	3_31	Wolbachia	4.10757980459974
5	3	3_31	Wolbachia	4.27667378068806
6	3	3_31	Wolbachia	3.48902733333687
7	3	3_31	Wolbachia	4.99137873392638
0	3	3_32	Wolbachia	1.69931384617931
1	3	3_32	Wolbachia	6.57821064895812
2	3	3_32	Wolbachia	4.17743356185976
3	3	3_32	Wolbachia	5.26301382292261
4	3	3_32	Wolbachia	5.23144324126735
5	3	3_32	Wolbachia	5.36739549070337
6	3	3_32	Wolbachia	5.37126969646609
7	3	3_32	Wolbachia	0.49242197241749
0	3	3_34	Wolbachia	-1.81357351015912
1	3	3_34	Wolbachia	2.90896076055262
2	3	3_34	Wolbachia	2.74568606485345
3	3	3_34	Wolbachia	4.44199949293204
4	3	3_34	Wolbachia	3.46777561266213
5	3	3_34	Wolbachia	4.34966621599643
6	3	3_34	Wolbachia	4.52494639508142
7	3	3_34	Wolbachia	4.53807028831011
0	3	3_36	Wolbachia	-1.00740534365992
1	3	3_36	Wolbachia	2.22940276175739
2	3	3_36	Wolbachia	2.41830908179181
3	3	3_36	Wolbachia	3.76373046264326
4	3	3_36	Wolbachia	3.5864996626276
5	3	3_36	Wolbachia	4.61472676196652
6	3	3_36	Wolbachia	4.71268553301702
7	3	3_36	Wolbachia	3.8522488354023
0	3	3_38	Wolbachia	0.107416662658694
1	3	3_38	Wolbachia	3.67507104143136
2	3	3_38	Wolbachia	3.59721792761714
3	3	3_38	Wolbachia	4.11483702367738
4	3	3_38	Wolbachia	5.38232678532761
5	3	3_38	Wolbachia	3.5735754971987
6	3	3_38	Wolbachia	4.66292425970337
7	3	3_38	Wolbachia	4.01869930932631
0	3	3_39	Wolbachia	-0.0661214008922091
1	3	3_39	Wolbachia	3.2434358394372
2	3	3_39	Wolbachia	3.04172015309867
3	3	3_39	Wolbachia	5.13954644554814
[truncated: 2,061 more rows]
