# Supplementary material for: High throughput estimates of Wolbachia, Zika and chikungunya infection in Aedes aegypti by near-infrared spectroscopy to improve arbovirus surveillance
Source: Commun Biol. 2021 Jan 15;4:67. doi: 10.1038/s42003-020-01601-0 (PMC7810739; doi:10.1038/s42003-020-01601-0)
Supplement: Supplementary file 4 — Supplementary Data 3 [file 42003_2020_1601_MOESM4_ESM.csv]

actual	pred	cohort	uid	disease
Control	Control	3	1_2	Control
Control	Control	3	1_3	Control
Control	Control	3	1_4	Control
Control	Control	3	1_7	Control
Control	Control	3	1_8	Control
Control	Control	3	1_9	Control
Control	Control	3	1_10	Control
Control	Control	3	1_12	Control
Control	Control	3	1_13	Control
Control	Control	3	1_14	Control
Control	Control	3	1_15	Control
Control	Control	3	1_16	Control
Control	Control	3	1_20	Control
Control	Control	3	1_21	Control
Control	Control	3	1_23	Control
Control	Control	3	1_24	Control
Control	Control	3	1_25	Control
Control	Control	3	1_26	Control
Control	Control	3	1_27	Control
Control	Control	3	1_28	Control
Control	Control	3	1_29	Control
Control	Control	3	1_31	Control
Control	Control	3	1_32	Control
Control	Control	3	1_34	Control
Control	Control	3	1_35	Control
Control	Control	3	1_36	Control
Control	Control	3	1_38	Control
Control	Control	3	1_39	Control
Control	Control	3	1_40	Control
Control	Control	3	1_41	Control
Control	Control	3	1_42	Control
Control	Control	3	1_43	Control
Control	Control	3	1_44	Control
Control	Control	3	1_45	Control
Control	Control	3	1_47	Control
Control	Control	3	1_48	Control
Control	Control	3	1_51	Control
Control	Control	3	1_52	Control
Control	Control	3	1_53	Control
Control	Control	3	1_54	Control
Control	Control	3	1_55	Control
Control	Control	3	1_56	Control
Control	Control	3	1_57	Control
Control	Control	3	1_58	Control
Control	Control	3	3_1	Control
Control	Control	3	3_2	Control
Control	Control	3	3_3	Control
Control	Control	3	3_4	Control
Control	Control	3	3_5	Control
Control	Control	3	3_8	Control
Control	Control	3	3_9	Control
Wolbachia	Wolbachia	3	1_3	Wolbachia
Wolbachia	Wolbachia	3	1_4	Wolbachia
Wolbachia	Wolbachia	3	1_5	Wolbachia
Wolbachia	Wolbachia	3	1_6	Wolbachia
Wolbachia	Wolbachia	3	1_9	Wolbachia
Wolbachia	Wolbachia	3	1_10	Wolbachia
Wolbachia	Wolbachia	3	1_11	Wolbachia
Wolbachia	Wolbachia	3	1_12	Wolbachia
Wolbachia	Wolbachia	3	1_17	Wolbachia
Wolbachia	Wolbachia	3	1_18	Wolbachia
Wolbachia	Wolbachia	3	1_19	Wolbachia
Wolbachia	Wolbachia	3	1_21	Wolbachia
Wolbachia	Wolbachia	3	1_22	Wolbachia
Wolbachia	Wolbachia	3	1_24	Wolbachia
Wolbachia	Wolbachia	3	1_25	Wolbachia
Wolbachia	Wolbachia	3	1_27	Wolbachia
Wolbachia	Wolbachia	3	1_31	Wolbachia
Wolbachia	Wolbachia	3	1_33	Wolbachia
Wolbachia	Wolbachia	3	1_35	Wolbachia
Wolbachia	Wolbachia	3	1_37	Wolbachia
Wolbachia	Wolbachia	3	1_39	Wolbachia
Wolbachia	Wolbachia	3	1_40	Wolbachia
Wolbachia	Wolbachia	3	1_42	Wolbachia
Wolbachia	Wolbachia	3	1_53	Wolbachia
Wolbachia	Wolbachia	3	1_54	Wolbachia
Wolbachia	Wolbachia	3	1_55	Wolbachia
Wolbachia	Wolbachia	3	1_56	Wolbachia
Wolbachia	Wolbachia	3	1_57	Wolbachia
Wolbachia	Wolbachia	3	1_58	Wolbachia
Wolbachia	Wolbachia	3	1_60	Wolbachia
Wolbachia	Wolbachia	3	3_23	Wolbachia
Wolbachia	Wolbachia	3	3_24	Wolbachia
Wolbachia	Wolbachia	3	3_27	Wolbachia
Wolbachia	Wolbachia	3	3_30	Wolbachia
Wolbachia	Wolbachia	3	3_33	Wolbachia
Wolbachia	Wolbachia	3	3_35	Wolbachia
Wolbachia	Wolbachia	3	3_36	Wolbachia
Wolbachia	Wolbachia	3	3_37	Wolbachia
Wolbachia	Wolbachia	3	3_40	Wolbachia
Wolbachia	Wolbachia	3	3_41	Wolbachia
Wolbachia	Wolbachia	3	3_45	Wolbachia
Wolbachia	Wolbachia	3	3_48	Wolbachia
Wolbachia	Wolbachia	3	3_51	Wolbachia
Wolbachia	Wolbachia	3	3_53	Wolbachia
Wolbachia	Wolbachia	3	3_56	Wolbachia
Wolbachia	Wolbachia	3	3_57	Wolbachia
Wolbachia	Wolbachia	3	3_58	Wolbachia
Wolbachia	Wolbachia	3	3_59	Wolbachia
Wolbachia	Wolbachia	3	3_60	Wolbachia
Wolbachia	Wolbachia	3	3_61	Wolbachia
Wolbachia	Zika	3	3_63	Wolbachia
Zika	Zika	3	3_81	Zika
Zika	Zika	3	3_84	Zika
Zika	Zika	3	3_87	Zika
Zika	Zika	3	3_88	Zika
Zika	Zika	3	3_91	Zika
Zika	Zika	3	3_93	Zika
Zika	Zika	3	3_97	Zika
Zika	Zika	3	3_98	Zika
Zika	Zika	3	3_99	Zika
Zika	Zika	3	3_103	Zika
Zika	Zika	3	3_104	Zika
Zika	Zika	3	3_105	Zika
Zika	Zika	3	3_111	Zika
Zika	Zika	3	3_113	Zika
Zika	Zika	3	3_114	Zika
Zika	Zika	3	3_115	Zika
Zika	Zika	3	3_117	Zika
Zika	Zika	3	3_119	Zika
Zika	Zika	3	3_120	Zika
Zika	Zika	3	3_122	Zika
Zika	Zika	3	3_123	Zika
Zika	Zika	3	3_126	Zika
Zika	Zika	3	3_128	Zika
Zika	Zika	3	3_129	Zika
Zika	Zika	3	3_130	Zika
Zika	Zika	3	3_132	Zika
Zika	Zika	3	3_133	Zika
Zika	Zika	3	3_135	Zika
Zika	Zika	3	3_138	Zika
Zika	Zika	3	3_140	Zika
Zika	Zika	3	3_141	Zika
Zika	Zika	3	3_145	Zika
Zika	Zika	3	3_146	Zika
Zika	Zika	3	3_148	Zika
Zika	Zika	3	3_149	Zika
Zika	Zika	3	3_150	Zika
Zika	Zika	3	3_151	Zika
Zika	Zika	3	3_154	Zika
Zika	Zika	3	3_155	Zika
Zika	Zika	3	3_156	Zika
Zika	Zika	3	3_158	Zika
Zika	Zika	3	3_159	Zika
Zika	Zika	3	3_163	Zika
Zika	Zika	3	3_164	Zika
Zika	Zika	3	3_168	Zika
Zika	Zika	3	3_169	Zika
Zika	Zika	3	3_170	Zika
Zika	Zika	3	3_172	Zika
Zika	Zika	3	3_173	Zika
Zika	Zika	3	3_175	Zika
Zika	Zika	3	3_177	Zika
Control	Control	2	2_181	Control
Control	Control	2	2_182	Control
Control	Control	2	2_184	Control
Control	Control	2	2_185	Control
Control	Control	2	2_186	Control
Control	Control	2	2_187	Control
Control	Control	2	2_188	Control
Control	Control	2	2_191	Control
Control	Control	2	2_192	Control
Control	Control	2	2_193	Control
Control	Control	2	2_196	Control
Control	Control	2	2_197	Control
Control	Control	2	2_198	Control
Control	Control	2	2_201	Control
Control	Control	2	2_204	Control
Control	Control	2	2_205	Control
Control	Control	2	2_206	Control
Control	Control	2	2_207	Control
Control	Control	2	2_209	Control
Control	Control	2	2_210	Control
Control	Control	2	2_212	Control
Control	Control	2	2_215	Control
Control	Control	2	2_216	Control
Control	Control	2	2_217	Control
Control	Control	2	2_218	Control
Control	Control	2	2_219	Control
Control	Control	2	2_220	Control
Control	Control	2	2_221	Control
Control	Control	2	2_222	Control
Control	Control	2	2_224	Control
Control	Control	2	2_225	Control
Control	Control	2	2_226	Control
Control	Control	2	2_227	Control
Control	Control	2	2_228	Control
Control	Control	2	2_229	Control
Control	Control	2	2_230	Control
Control	Control	2	2_233	Control
Control	Control	2	2_234	Control
Control	Control	2	2_235	Control
Control	Control	2	2_237	Control
Control	Control	2	2_238	Control
Control	Control	2	2_239	Control
Control	Control	2	2_240	Control
Wolbachia	Wolbachia	2	2_121	Wolbachia
Wolbachia	Wolbachia	2	2_122	Wolbachia
Wolbachia	Wolbachia	2	2_124	Wolbachia
Wolbachia	Wolbachia	2	2_125	Wolbachia
Wolbachia	Wolbachia	2	2_127	Wolbachia
Wolbachia	Wolbachia	2	2_128	Wolbachia
Wolbachia	Wolbachia	2	2_130	Wolbachia
Wolbachia	Wolbachia	2	2_132	Wolbachia
Wolbachia	Wolbachia	2	2_133	Wolbachia
Wolbachia	Wolbachia	2	2_135	Wolbachia
Wolbachia	Wolbachia	2	2_136	Wolbachia
Wolbachia	Wolbachia	2	2_137	Wolbachia
Wolbachia	Wolbachia	2	2_138	Wolbachia
Wolbachia	Wolbachia	2	2_139	Wolbachia
Wolbachia	Wolbachia	2	2_140	Wolbachia
Wolbachia	Wolbachia	2	2_142	Wolbachia
Wolbachia	Wolbachia	2	2_143	Wolbachia
Wolbachia	Wolbachia	2	2_145	Wolbachia
Wolbachia	Wolbachia	2	2_147	Wolbachia
Wolbachia	Wolbachia	2	2_148	Wolbachia
Wolbachia	Wolbachia	2	2_150	Wolbachia
Wolbachia	Wolbachia	2	2_151	Wolbachia
Wolbachia	Wolbachia	2	2_152	Wolbachia
Wolbachia	Zika	2	2_154	Wolbachia
Wolbachia	Wolbachia	2	2_155	Wolbachia
Wolbachia	Wolbachia	2	2_156	Wolbachia
Wolbachia	Wolbachia	2	2_157	Wolbachia
Wolbachia	Wolbachia	2	2_158	Wolbachia
Wolbachia	Wolbachia	2	2_159	Wolbachia
Wolbachia	Wolbachia	2	2_161	Wolbachia
Wolbachia	Wolbachia	2	2_164	Wolbachia
Wolbachia	Wolbachia	2	2_166	Wolbachia
Wolbachia	Wolbachia	2	2_167	Wolbachia
Wolbachia	Zika	2	2_169	Wolbachia
Wolbachia	Wolbachia	2	2_170	Wolbachia
Wolbachia	Chikungunya	2	2_171	Wolbachia
Wolbachia	Wolbachia	2	2_173	Wolbachia
Wolbachia	Wolbachia	2	2_174	Wolbachia
Wolbachia	Wolbachia	2	2_175	Wolbachia
Wolbachia	Wolbachia	2	2_176	Wolbachia
Wolbachia	Wolbachia	2	2_177	Wolbachia
Wolbachia	Control	2	2_178	Wolbachia
Wolbachia	Chikungunya	2	2_180	Wolbachia
Chikungunya	Chikungunya	2	2_1	Chikungunya
Chikungunya	Chikungunya	2	2_2	Chikungunya
Chikungunya	Chikungunya	2	2_4	Chikungunya
Chikungunya	Chikungunya	2	2_5	Chikungunya
Chikungunya	Chikungunya	2	2_6	Chikungunya
Chikungunya	Chikungunya	2	2_7	Chikungunya
Chikungunya	Control	2	2_8	Chikungunya
Chikungunya	Chikungunya	2	2_10	Chikungunya
Chikungunya	Chikungunya	2	2_11	Chikungunya
Chikungunya	Chikungunya	2	2_14	Chikungunya
Chikungunya	Chikungunya	2	2_15	Chikungunya
Chikungunya	Wolbachia	2	2_16	Chikungunya
Chikungunya	Chikungunya	2	2_17	Chikungunya
Chikungunya	Chikungunya	2	2_19	Chikungunya
Chikungunya	Chikungunya	2	2_21	Chikungunya
Chikungunya	Chikungunya	2	2_22	Chikungunya
Chikungunya	Zika	2	2_23	Chikungunya
Chikungunya	Chikungunya	2	2_25	Chikungunya
Chikungunya	Chikungunya	2	2_26	Chikungunya
Chikungunya	Chikungunya	2	2_27	Chikungunya
Chikungunya	Chikungunya	2	2_28	Chikungunya
Chikungunya	Chikungunya	2	2_29	Chikungunya
Chikungunya	Chikungunya	2	2_30	Chikungunya
Chikungunya	Chikungunya	2	2_31	Chikungunya
Chikungunya	Chikungunya	2	2_32	Chikungunya
Chikungunya	Chikungunya	2	2_33	Chikungunya
Chikungunya	Chikungunya	2	2_35	Chikungunya
Chikungunya	Chikungunya	2	2_36	Chikungunya
Chikungunya	Zika	2	2_38	Chikungunya
Chikungunya	Chikungunya	2	2_40	Chikungunya
Chikungunya	Chikungunya	2	2_41	Chikungunya
Chikungunya	Chikungunya	2	2_43	Chikungunya
Chikungunya	Zika	2	2_44	Chikungunya
Chikungunya	Chikungunya	2	2_45	Chikungunya
Chikungunya	Chikungunya	2	2_47	Chikungunya
Chikungunya	Chikungunya	2	2_48	Chikungunya
Chikungunya	Chikungunya	2	2_49	Chikungunya
Chikungunya	Chikungunya	2	2_50	Chikungunya
Chikungunya	Chikungunya	2	2_51	Chikungunya
Chikungunya	Wolbachia	2	2_52	Chikungunya
Chikungunya	Control	2	2_53	Chikungunya
Chikungunya	Zika	2	2_54	Chikungunya
Chikungunya	Wolbachia	2	2_57	Chikungunya
Zika	Zika	2	2_61	Zika
Zika	Zika	2	2_62	Zika
Zika	Zika	2	2_63	Zika
Zika	Wolbachia	2	2_64	Zika
Zika	Zika	2	2_65	Zika
Zika	Zika	2	2_66	Zika
Zika	Zika	2	2_67	Zika
Zika	Zika	2	2_68	Zika
Zika	Zika	2	2_69	Zika
Zika	Zika	2	2_70	Zika
Zika	Zika	2	2_72	Zika
Zika	Wolbachia	2	2_73	Zika
Zika	Zika	2	2_74	Zika
Zika	Zika	2	2_76	Zika
Zika	Zika	2	2_77	Zika
Zika	Zika	2	2_78	Zika
Zika	Zika	2	2_79	Zika
Zika	Control	2	2_80	Zika
Zika	Zika	2	2_81	Zika
Zika	Zika	2	2_82	Zika
Zika	Zika	2	2_85	Zika
Zika	Zika	2	2_87	Zika
Zika	Zika	2	2_88	Zika
Zika	Zika	2	2_89	Zika
Zika	Zika	2	2_90	Zika
Zika	Wolbachia	2	2_91	Zika
Zika	Zika	2	2_92	Zika
Zika	Zika	2	2_94	Zika
Zika	Zika	2	2_97	Zika
Zika	Zika	2	2_98	Zika
Zika	Zika	2	2_99	Zika
Zika	Zika	2	2_100	Zika
Zika	Zika	2	2_101	Zika
Zika	Zika	2	2_102	Zika
Zika	Zika	2	2_105	Zika
Zika	Zika	2	2_106	Zika
Zika	Wolbachia	2	2_109	Zika
Zika	Wolbachia	2	2_112	Zika
Zika	Wolbachia	2	2_113	Zika
Zika	Zika	2	2_114	Zika
Zika	Zika	2	2_116	Zika
Zika	Zika	2	2_117	Zika
Zika	Zika	2	2_118	Zika
