# Supplementary material for: High throughput estimates of Wolbachia, Zika and chikungunya infection in Aedes aegypti by near-infrared spectroscopy to improve arbovirus surveillance
Source: Commun Biol. 2021 Jan 15;4:67. doi: 10.1038/s42003-020-01601-0 (PMC7810739; doi:10.1038/s42003-020-01601-0)
Supplement: Supplementary file 5 — Supplementary Data 4 [file 42003_2020_1601_MOESM5_ESM.csv]

actual	pred	cohort	uid	disease
Control	Control	3	1_1	Control
Control	Control	3	1_5	Control
Control	Control	3	1_6	Control
Control	Control	3	1_11	Control
Control	Control	3	1_17	Control
Control	Zika	3	1_18	Control
Control	Control	3	1_19	Control
Control	Control	3	1_22	Control
Control	Control	3	1_30	Control
Control	Control	3	1_33	Control
Control	Control	3	1_37	Control
Control	Wolbachia	3	1_46	Control
Control	Control	3	1_49	Control
Control	Control	3	1_50	Control
Control	Wolbachia	3	1_59	Control
Control	Control	3	3_6	Control
Control	Control	3	3_7	Control
Control	Zika	3	3_10	Control
Wolbachia	Wolbachia	3	1_1	Wolbachia
Wolbachia	Wolbachia	3	1_2	Wolbachia
Wolbachia	Wolbachia	3	1_7	Wolbachia
Wolbachia	Wolbachia	3	1_8	Wolbachia
Wolbachia	Wolbachia	3	1_13	Wolbachia
Wolbachia	Wolbachia	3	1_14	Wolbachia
Wolbachia	Wolbachia	3	1_15	Wolbachia
Wolbachia	Wolbachia	3	1_16	Wolbachia
Wolbachia	Wolbachia	3	1_20	Wolbachia
Wolbachia	Wolbachia	3	1_23	Wolbachia
Wolbachia	Wolbachia	3	1_26	Wolbachia
Wolbachia	Wolbachia	3	1_28	Wolbachia
Wolbachia	Wolbachia	3	1_29	Wolbachia
Wolbachia	Wolbachia	3	1_30	Wolbachia
Wolbachia	Wolbachia	3	1_32	Wolbachia
Wolbachia	Wolbachia	3	1_34	Wolbachia
Wolbachia	Wolbachia	3	1_36	Wolbachia
Wolbachia	Wolbachia	3	1_38	Wolbachia
Wolbachia	Wolbachia	3	1_41	Wolbachia
Wolbachia	Wolbachia	3	1_43	Wolbachia
Wolbachia	Wolbachia	3	1_44	Wolbachia
Wolbachia	Wolbachia	3	1_45	Wolbachia
Wolbachia	Wolbachia	3	1_46	Wolbachia
Wolbachia	Wolbachia	3	1_47	Wolbachia
Wolbachia	Wolbachia	3	1_48	Wolbachia
Wolbachia	Wolbachia	3	1_49	Wolbachia
Wolbachia	Wolbachia	3	1_50	Wolbachia
Wolbachia	Wolbachia	3	1_51	Wolbachia
Wolbachia	Wolbachia	3	1_52	Wolbachia
Wolbachia	Wolbachia	3	1_59	Wolbachia
Wolbachia	Wolbachia	3	3_21	Wolbachia
Wolbachia	Wolbachia	3	3_22	Wolbachia
Wolbachia	Wolbachia	3	3_25	Wolbachia
Wolbachia	Wolbachia	3	3_26	Wolbachia
Wolbachia	Chikungunya	3	3_28	Wolbachia
Wolbachia	Wolbachia	3	3_29	Wolbachia
Wolbachia	Wolbachia	3	3_31	Wolbachia
Wolbachia	Wolbachia	3	3_32	Wolbachia
Wolbachia	Wolbachia	3	3_34	Wolbachia
Wolbachia	Wolbachia	3	3_38	Wolbachia
Wolbachia	Wolbachia	3	3_39	Wolbachia
Wolbachia	Wolbachia	3	3_42	Wolbachia
Wolbachia	Wolbachia	3	3_43	Wolbachia
Wolbachia	Wolbachia	3	3_44	Wolbachia
Wolbachia	Wolbachia	3	3_46	Wolbachia
Wolbachia	Wolbachia	3	3_47	Wolbachia
Wolbachia	Wolbachia	3	3_49	Wolbachia
Wolbachia	Wolbachia	3	3_50	Wolbachia
Wolbachia	Wolbachia	3	3_52	Wolbachia
Wolbachia	Wolbachia	3	3_54	Wolbachia
Wolbachia	Wolbachia	3	3_55	Wolbachia
Wolbachia	Zika	3	3_62	Wolbachia
Zika	Zika	3	3_82	Zika
Zika	Zika	3	3_83	Zika
Zika	Zika	3	3_85	Zika
Zika	Zika	3	3_86	Zika
Zika	Zika	3	3_89	Zika
Zika	Zika	3	3_90	Zika
Zika	Zika	3	3_92	Zika
Zika	Zika	3	3_94	Zika
Zika	Zika	3	3_95	Zika
Zika	Zika	3	3_96	Zika
Zika	Zika	3	3_100	Zika
Zika	Zika	3	3_101	Zika
Zika	Zika	3	3_102	Zika
Zika	Zika	3	3_106	Zika
Zika	Zika	3	3_107	Zika
Zika	Zika	3	3_108	Zika
Zika	Zika	3	3_109	Zika
Zika	Zika	3	3_110	Zika
Zika	Zika	3	3_112	Zika
Zika	Zika	3	3_116	Zika
Zika	Zika	3	3_118	Zika
Zika	Zika	3	3_121	Zika
Zika	Zika	3	3_124	Zika
Zika	Zika	3	3_125	Zika
Zika	Zika	3	3_127	Zika
Zika	Control	3	3_131	Zika
Zika	Zika	3	3_134	Zika
Zika	Zika	3	3_136	Zika
Zika	Zika	3	3_137	Zika
Zika	Zika	3	3_139	Zika
Zika	Zika	3	3_142	Zika
Zika	Control	3	3_143	Zika
Zika	Zika	3	3_144	Zika
Zika	Zika	3	3_147	Zika
Zika	Zika	3	3_152	Zika
Zika	Control	3	3_153	Zika
Zika	Zika	3	3_157	Zika
Zika	Zika	3	3_160	Zika
Zika	Zika	3	3_161	Zika
Zika	Zika	3	3_162	Zika
Zika	Zika	3	3_165	Zika
Zika	Zika	3	3_166	Zika
Zika	Zika	3	3_167	Zika
Zika	Zika	3	3_171	Zika
Zika	Zika	3	3_174	Zika
Zika	Zika	3	3_176	Zika
Control	Control	2	2_183	Control
Control	Chikungunya	2	2_189	Control
Control	Control	2	2_190	Control
Control	Control	2	2_194	Control
Control	Control	2	2_195	Control
Control	Control	2	2_199	Control
Control	Control	2	2_200	Control
Control	Control	2	2_202	Control
Control	Control	2	2_203	Control
Control	Control	2	2_208	Control
Control	Control	2	2_211	Control
Control	Control	2	2_213	Control
Control	Control	2	2_214	Control
Control	Control	2	2_223	Control
Control	Control	2	2_231	Control
Control	Control	2	2_232	Control
Control	Control	2	2_236	Control
Wolbachia	Zika	2	2_123	Wolbachia
Wolbachia	Wolbachia	2	2_126	Wolbachia
Wolbachia	Wolbachia	2	2_129	Wolbachia
Wolbachia	Wolbachia	2	2_131	Wolbachia
Wolbachia	Zika	2	2_134	Wolbachia
Wolbachia	Wolbachia	2	2_141	Wolbachia
Wolbachia	Wolbachia	2	2_144	Wolbachia
Wolbachia	Zika	2	2_146	Wolbachia
Wolbachia	Zika	2	2_149	Wolbachia
Wolbachia	Wolbachia	2	2_153	Wolbachia
Wolbachia	Wolbachia	2	2_160	Wolbachia
Wolbachia	Wolbachia	2	2_162	Wolbachia
Wolbachia	Wolbachia	2	2_163	Wolbachia
Wolbachia	Zika	2	2_165	Wolbachia
Wolbachia	Zika	2	2_168	Wolbachia
Wolbachia	Control	2	2_172	Wolbachia
Wolbachia	Control	2	2_179	Wolbachia
Chikungunya	Chikungunya	2	2_3	Chikungunya
Chikungunya	Chikungunya	2	2_9	Chikungunya
Chikungunya	Control	2	2_12	Chikungunya
Chikungunya	Chikungunya	2	2_13	Chikungunya
Chikungunya	Chikungunya	2	2_18	Chikungunya
Chikungunya	Chikungunya	2	2_20	Chikungunya
Chikungunya	Chikungunya	2	2_24	Chikungunya
Chikungunya	Zika	2	2_34	Chikungunya
Chikungunya	Chikungunya	2	2_39	Chikungunya
Chikungunya	Chikungunya	2	2_42	Chikungunya
Chikungunya	Chikungunya	2	2_46	Chikungunya
Chikungunya	Wolbachia	2	2_55	Chikungunya
Chikungunya	Wolbachia	2	2_56	Chikungunya
Chikungunya	Wolbachia	2	2_58	Chikungunya
Chikungunya	Wolbachia	2	2_59	Chikungunya
Zika	Zika	2	2_71	Zika
Zika	Zika	2	2_75	Zika
Zika	Wolbachia	2	2_83	Zika
Zika	Zika	2	2_84	Zika
Zika	Wolbachia	2	2_86	Zika
Zika	Wolbachia	2	2_93	Zika
Zika	Wolbachia	2	2_95	Zika
Zika	Control	2	2_96	Zika
Zika	Zika	2	2_103	Zika
Zika	Wolbachia	2	2_104	Zika
Zika	Zika	2	2_107	Zika
Zika	Wolbachia	2	2_108	Zika
Zika	Zika	2	2_110	Zika
Zika	Wolbachia	2	2_111	Zika
Zika	Zika	2	2_115	Zika
Zika	Wolbachia	2	2_119	Zika
Zika	Wolbachia	2	2_120	Zika
