# Supplementary material for: High throughput estimates of Wolbachia, Zika and chikungunya infection in Aedes aegypti by near-infrared spectroscopy to improve arbovirus surveillance
Source: Commun Biol. 2021 Jan 15;4:67. doi: 10.1038/s42003-020-01601-0 (PMC7810739; doi:10.1038/s42003-020-01601-0)
Supplement: Supplementary file 6 — Supplementary Data 5 [file 42003_2020_1601_MOESM6_ESM.csv]

uid	day	pred	actual	disease
1_1	0	0.0380287052563433	0	CHIKV
1_1	7	0.185983770971382	0	CHIKV
1_10	0	-0.243630832507831	0	CHIKV
1_10	7	-0.177787289171664	0	CHIKV
1_11	0	-0.290589150636219	0	CHIKV
1_11	7	0.248282742607866	0	CHIKV
1_12	0	0.228985925584552	0	CHIKV
1_12	7	0.296215313256273	0	CHIKV
1_13	0	0.0684674776683148	0	CHIKV
1_13	7	0.120045938622299	0	CHIKV
1_14	0	-0.0437293768512227	0	CHIKV
1_14	7	-0.283276587126259	0	CHIKV
1_15	0	0.0390247293202218	0	CHIKV
1_15	7	-0.00883277073447968	0	CHIKV
1_16	0	0.19613133287552	0	CHIKV
1_16	7	0.0726469568785468	0	CHIKV
1_17	0	0.373869251981033	0	CHIKV
1_17	7	0.190869230014885	0	CHIKV
1_18	0	0.117735168431275	0	CHIKV
1_18	7	0.154847428093256	0	CHIKV
1_19	0	0.382901172769263	0	CHIKV
1_19	7	-0.141519968295942	0	CHIKV
1_2	0	-0.0934224381785052	0	CHIKV
1_2	7	-0.197550571127893	0	CHIKV
1_20	0	-0.0491272135610015	0	CHIKV
1_20	7	0.161349877798419	0	CHIKV
1_21	0	0.157859033550893	0	CHIKV
1_21	7	-0.0943399927364346	0	CHIKV
1_22	0	-0.0497408465860772	0	CHIKV
1_22	7	0.240147978980986	0	CHIKV
1_23	0	-0.112338715461477	0	CHIKV
1_23	7	0.125587907779268	0	CHIKV
1_24	0	0.0615722699505831	0	CHIKV
1_24	7	0.159676198841803	0	CHIKV
1_25	0	0.0140659944393779	0	CHIKV
1_25	7	-0.0427003979223837	0	CHIKV
1_26	0	-0.00877403184588329	0	CHIKV
1_26	7	0.0278195391782407	0	CHIKV
1_27	0	0.171112558231561	0	CHIKV
1_27	7	0.163982897323639	0	CHIKV
1_28	0	-0.00945413623913506	0	CHIKV
1_28	7	0.185335068621343	0	CHIKV
1_29	0	0.262171718669133	0	CHIKV
1_29	7	0.180424229442185	0	CHIKV
1_3	0	0.0660498627041466	0	CHIKV
1_3	7	0.499996741193959	0	CHIKV
1_30	0	0.234491503545696	0	CHIKV
1_30	7	0.377123928346001	0	CHIKV
1_31	0	0.100003136789652	0	CHIKV
1_31	7	0.162190599317682	0	CHIKV
1_32	0	0.162880814368577	0	CHIKV
1_32	7	-0.0736507104286473	0	CHIKV
1_33	0	0.0817652361382285	0	CHIKV
1_33	7	0.116732194169823	0	CHIKV
1_34	0	0.311776036869313	0	CHIKV
1_34	7	-0.0276134534282875	0	CHIKV
1_35	0	0.117482114566241	0	CHIKV
1_35	7	0.0110803787092817	0	CHIKV
1_36	0	0.241476778278513	0	CHIKV
1_36	7	0.0355248479057695	0	CHIKV
1_37	0	0.0254618344092968	0	CHIKV
1_37	7	-0.0591544971961636	0	CHIKV
1_38	0	0.314949538468424	0	CHIKV
1_38	7	0.150316355923047	0	CHIKV
1_39	0	0.0234190735537608	0	CHIKV
1_39	7	-0.303551730866375	0	CHIKV
1_4	0	-0.0934731282258529	0	CHIKV
1_4	7	0.203436018153575	0	CHIKV
1_40	0	-0.267822000327251	0	CHIKV
1_40	7	-0.0150097522521212	0	CHIKV
1_41	0	0.251829116781118	0	CHIKV
1_41	7	-0.276684003472523	0	CHIKV
1_42	0	0.185272664600022	0	CHIKV
1_42	7	-0.0396163039778579	0	CHIKV
1_43	0	0.170807402123651	0	CHIKV
1_43	7	-0.0584392861190813	0	CHIKV
1_44	0	0.294318913154197	0	CHIKV
1_44	7	-0.129965896453142	0	CHIKV
1_45	0	0.288426269486236	0	CHIKV
1_45	7	0.152092953870503	0	CHIKV
1_46	0	0.12986446552068	0	CHIKV
1_46	7	-0.0584451694843954	0	CHIKV
1_47	0	0.0489456522371367	0	CHIKV
1_47	7	-0.00939835198055551	0	CHIKV
1_48	0	0.0851846531786607	0	CHIKV
1_48	7	0.0810052787177667	0	CHIKV
1_49	0	0.0617103394680876	0	CHIKV
1_49	7	-0.0793619598007424	0	CHIKV
1_5	0	-0.0847029732723587	0	CHIKV
1_5	7	0.115482159897196	0	CHIKV
1_50	0	-0.215127344679386	0	CHIKV
1_50	7	0.190999187967187	0	CHIKV
1_51	0	-0.118188042258875	0	CHIKV
1_51	7	-0.324487153403841	0	CHIKV
1_52	0	0.027882240203619	0	CHIKV
1_52	7	0.140870620168656	0	CHIKV
1_53	0	0.131830733888173	0	CHIKV
1_53	7	-0.00725017111206226	0	CHIKV
1_54	0	0.191638144403612	0	CHIKV
1_54	7	-0.202893766086231	0	CHIKV
1_55	0	0.235159392250413	0	CHIKV
1_55	7	0.113781454280346	0	CHIKV
1_56	0	0.0440042458403929	0	CHIKV
1_56	7	0.112854707449954	0	CHIKV
1_57	0	0.512262390305069	0	CHIKV
1_57	7	0.126658087665275	0	CHIKV
1_58	0	0.35951080681684	0	CHIKV
1_58	7	-0.111130981115684	0	CHIKV
1_59	0	0.0696419645063749	0	CHIKV
1_59	7	-0.0891419502374865	0	CHIKV
1_6	0	-0.150979742406651	0	CHIKV
1_6	7	0.160463065184569	0	CHIKV
1_7	0	0.0462020902629463	0	CHIKV
1_7	7	0.151049094799875	0	CHIKV
1_8	0	-0.0945985261913513	0	CHIKV
1_8	7	0.20828557393946	0	CHIKV
1_9	0	-0.126345068854809	0	CHIKV
1_9	7	0.14220123176787	0	CHIKV
2_1	0	0.426116897912125	1	CHIKV
2_1	7	0.719939050376154	1	CHIKV
2_10	0	0.737269890408848	1	CHIKV
2_10	7	0.542388280645115	1	CHIKV
2_11	0	0.590164291481727	1	CHIKV
2_11	7	0.932116845717481	1	CHIKV
2_12	0	0.718371693929497	1	CHIKV
2_12	7	0.465306725152574	1	CHIKV
2_13	0	0.807702374193374	1	CHIKV
2_13	7	0.701406115292112	1	CHIKV
2_14	0	0.641493895276787	1	CHIKV
2_14	7	0.892781785743254	1	CHIKV
2_15	0	0.88195155006539	1	CHIKV
2_15	7	0.676561214711868	1	CHIKV
2_16	0	0.682712916898722	1	CHIKV
2_16	7	0.639069020924605	1	CHIKV
2_17	0	0.717006137179297	1	CHIKV
2_17	7	0.585968181516109	1	CHIKV
2_18	0	0.498844592308397	1	CHIKV
2_18	7	0.623401098025748	1	CHIKV
2_181	0	1.78096278976827	0	CHIKV
2_181	7	0.273752141399368	0	CHIKV
2_182	0	0.138415084712056	0	CHIKV
2_182	7	0.213793757145088	0	CHIKV
2_183	0	-0.0921876564831932	0	CHIKV
2_183	7	0.0763486948092982	0	CHIKV
2_184	0	0.196641760326475	0	CHIKV
2_184	7	0.306025111170534	0	CHIKV
2_185	0	0.2147325961677	0	CHIKV
2_185	7	0.0431987462574917	0	CHIKV
2_186	0	0.211913090130695	0	CHIKV
2_186	7	0.321439124194701	0	CHIKV
2_187	0	-0.171258893747976	0	CHIKV
2_187	7	0.280184751993917	0	CHIKV
2_188	0	0.198229292820709	0	CHIKV
2_188	7	0.427936742156741	0	CHIKV
2_189	0	0.0968665801129137	0	CHIKV
2_189	7	0.637051849153851	0	CHIKV
2_19	0	0.752951781220483	1	CHIKV
2_19	7	1.02294729758374	1	CHIKV
2_190	0	-0.00324270508649225	0	CHIKV
2_190	7	0.302794479312936	0	CHIKV
2_191	0	0.354663563331746	0	CHIKV
2_191	7	-0.392261969809051	0	CHIKV
2_192	0	-0.0991293379353284	0	CHIKV
2_192	7	-0.0185767483642163	0	CHIKV
2_193	0	0.0886900200746197	0	CHIKV
2_193	7	0.0451767369434868	0	CHIKV
2_194	0	-0.221419661773759	0	CHIKV
2_194	7	0.0927592006649263	0	CHIKV
2_195	0	0.22238235396821	0	CHIKV
2_195	7	0.157104576520168	0	CHIKV
2_196	0	0.0224414572049223	0	CHIKV
2_196	7	0.403635615681796	0	CHIKV
2_197	0	-0.130428813641616	0	CHIKV
2_197	7	0.551403541864264	0	CHIKV
2_198	0	-0.108380501402496	0	CHIKV
2_198	7	-0.191203259746305	0	CHIKV
2_199	0	0.195154092755059	0	CHIKV
2_199	7	0.189321214624	0	CHIKV
2_2	0	0.467088100176533	1	CHIKV
2_2	7	0.557675460724355	1	CHIKV
2_20	0	1.55476730932517	1	CHIKV
2_20	7	0.61405580733166	1	CHIKV
2_200	0	0.257323209034588	0	CHIKV
2_200	7	-0.0371018441032105	0	CHIKV
2_201	0	-0.233644421153347	0	CHIKV
2_201	7	-0.209256643338366	0	CHIKV
2_202	0	0.000437632470660576	0	CHIKV
2_202	7	0.194211923422846	0	CHIKV
2_203	0	0.193788761594431	0	CHIKV
2_203	7	-0.0913834391099362	0	CHIKV
2_204	0	0.269200797772044	0	CHIKV
2_204	7	0.186024739906839	0	CHIKV
2_205	0	0.0363916290032595	0	CHIKV
2_205	7	-0.138008427252536	0	CHIKV
2_206	0	-0.193022415412246	0	CHIKV
2_206	7	-0.0347273413167669	0	CHIKV
2_207	0	0.346558298914994	0	CHIKV
2_207	7	0.109688585358622	0	CHIKV
2_208	0	0.216649577102588	0	CHIKV
2_208	7	0.053886342236294	0	CHIKV
2_209	0	0.403973810884373	0	CHIKV
2_209	7	-0.141477382818248	0	CHIKV
2_21	0	0.468754892472667	1	CHIKV
2_21	7	0.799380641634492	1	CHIKV
2_210	0	0.316761948349721	0	CHIKV
2_210	7	-0.131601852668767	0	CHIKV
2_211	0	0.187098472587629	0	CHIKV
2_211	7	-0.180044905831865	0	CHIKV
2_212	0	0.0706101315394315	0	CHIKV
2_212	7	0.156063223495266	0	CHIKV
2_213	0	0.03491982951544	0	CHIKV
2_213	7	-0.22188654176462	0	CHIKV
2_214	0	0.341046635082603	0	CHIKV
2_214	7	0.326259399055431	0	CHIKV
2_215	0	0.185144649077887	0	CHIKV
2_215	7	-0.0201098076438492	0	CHIKV
2_216	0	0.0714337948510976	0	CHIKV
2_216	7	0.1512803437885	0	CHIKV
2_217	0	0.191172043541019	0	CHIKV
2_217	7	-0.118262370935272	0	CHIKV
2_218	0	0.0191207310028233	0	CHIKV
2_218	7	0.302395803196142	0	CHIKV
2_219	0	0.141385786157115	0	CHIKV
2_219	7	-0.0279467237867637	0	CHIKV
2_22	0	0.516105324614404	1	CHIKV
2_22	7	2.46327597324492	1	CHIKV
2_220	0	0.0413245087221835	0	CHIKV
2_220	7	0.207413360744778	0	CHIKV
2_221	0	0.229361847797973	0	CHIKV
2_221	7	-0.00831946725795009	0	CHIKV
2_222	0	0.334235650952192	0	CHIKV
2_222	7	0.142124914155078	0	CHIKV
2_223	0	-0.0192332939234062	0	CHIKV
2_223	7	0.0128887277250122	0	CHIKV
2_224	0	-0.0460966345363527	0	CHIKV
2_224	7	0.30683540188983	0	CHIKV
2_225	0	0.085609063552363	0	CHIKV
2_225	7	0.0528653941462782	0	CHIKV
2_226	0	0.0777276635494912	0	CHIKV
2_226	7	-0.306012811926531	0	CHIKV
2_227	0	0.282205154570516	0	CHIKV
2_227	7	0.170700718663842	0	CHIKV
2_228	0	0.0163621708457958	0	CHIKV
2_228	7	0.22115977445941	0	CHIKV
2_229	0	-0.168454639225065	0	CHIKV
2_229	7	-0.210248899145563	0	CHIKV
2_23	0	0.805429514047617	1	CHIKV
2_23	7	0.598166238359262	1	CHIKV
2_230	0	0.204862543514349	0	CHIKV
2_230	7	0.322492499425977	0	CHIKV
2_231	0	0.232445031971082	0	CHIKV
2_231	7	0.09476844961754	0	CHIKV
2_232	0	0.378325998418946	0	CHIKV
2_232	7	-0.362983759193781	0	CHIKV
2_233	0	0.308274164842887	0	CHIKV
2_233	7	-0.0434752248710375	0	CHIKV
2_234	0	0.326650860311177	0	CHIKV
2_234	7	-0.0586906971551824	0	CHIKV
2_235	0	0.227248863632915	0	CHIKV
2_235	7	0.12305392502535	0	CHIKV
2_236	0	0.217656318510302	0	CHIKV
2_236	7	0.0889432122372814	0	CHIKV
2_237	0	0.279333786852867	0	CHIKV
2_237	7	-0.231684035407179	0	CHIKV
2_238	0	-0.108381123182438	0	CHIKV
2_238	7	-0.0813312206878231	0	CHIKV
2_239	0	0.101625205142847	0	CHIKV
2_239	7	-0.0295226752847056	0	CHIKV
2_24	0	0.53500361025723	1	CHIKV
2_24	7	1.0714868832692	1	CHIKV
2_240	0	-0.00675168461456495	0	CHIKV
2_240	7	0.290459947368315	0	CHIKV
2_25	0	0.809384489787977	1	CHIKV
2_25	7	0.953632877512984	1	CHIKV
2_26	0	0.509464453312149	1	CHIKV
2_26	7	0.693418587589078	1	CHIKV
2_27	0	0.559700515207395	1	CHIKV
2_27	7	0.72587741816199	1	CHIKV
2_28	0	0.646285394353702	1	CHIKV
2_28	7	0.280306797121294	1	CHIKV
2_29	0	1.24943578581271	1	CHIKV
2_29	7	1.10898373132213	1	CHIKV
2_3	0	0.500800416252031	1	CHIKV
2_3	7	0.658690659264896	1	CHIKV
2_30	0	0.0117362910501307	1	CHIKV
2_30	7	0.650216540974245	1	CHIKV
2_31	0	1.40361737712144	1	CHIKV
2_31	7	1.34571288350197	1	CHIKV
2_32	0	0.780572635441108	1	CHIKV
2_32	7	0.947337116306266	1	CHIKV
2_33	0	0.521338605198814	1	CHIKV
2_33	7	1.0634026252557	1	CHIKV
2_34	0	1.0037309260269	1	CHIKV
2_34	7	0.644312517946487	1	CHIKV
2_35	0	0.923269311911721	1	CHIKV
2_35	7	0.929501902418415	1	CHIKV
2_36	0	1.86525180871839	1	CHIKV
2_36	7	0.662940121234957	1	CHIKV
2_37	0	0.592985609661555	1	CHIKV
2_38	0	0.575306781909585	1	CHIKV
2_38	7	0.763242577019303	1	CHIKV
2_39	0	0.570202044525913	1	CHIKV
2_39	7	0.870275586488158	1	CHIKV
2_4	0	0.478554915722293	1	CHIKV
2_4	7	0.368574614875476	1	CHIKV
2_40	0	0.776300783142041	1	CHIKV
2_40	7	0.746685700803446	1	CHIKV
2_41	0	0.569367632622105	1	CHIKV
2_41	7	0.94195762080481	1	CHIKV
2_42	0	0.547207470064623	1	CHIKV
2_42	7	1.01885662189324	1	CHIKV
2_43	0	0.604356071947051	1	CHIKV
2_43	7	0.997972185561495	1	CHIKV
2_44	0	0.879673205719892	1	CHIKV
2_44	7	0.683310552515146	1	CHIKV
2_45	0	0.782223834685132	1	CHIKV
2_45	7	0.920739404222285	1	CHIKV
2_46	0	0.82226247057145	1	CHIKV
2_46	7	1.17104058116597	1	CHIKV
2_47	0	0.577565139622577	1	CHIKV
2_47	7	0.795425418254186	1	CHIKV
2_48	0	0.807796864464972	1	CHIKV
2_48	7	0.932776557952327	1	CHIKV
2_49	0	-0.246611973341829	1	CHIKV
2_49	7	1.12813820628716	1	CHIKV
2_5	0	0.183416865238084	1	CHIKV
2_5	7	0.575047145388056	1	CHIKV
2_50	0	0.594023306332282	1	CHIKV
2_50	7	1.11215745711955	1	CHIKV
2_51	0	0.735502937506843	1	CHIKV
2_51	7	1.22773404090735	1	CHIKV
2_52	0	0.651870847674794	1	CHIKV
2_52	7	0.374479980555775	1	CHIKV
2_53	0	0.685076370314174	1	CHIKV
2_53	7	0.703490465459752	1	CHIKV
2_54	0	0.8625432135692	1	CHIKV
2_54	7	0.460247338412337	1	CHIKV
2_55	0	0.525157432932071	1	CHIKV
2_55	7	0.420315679681916	1	CHIKV
2_56	0	0.752183585081416	1	CHIKV
2_56	7	0.500885530315743	1	CHIKV
2_57	0	2.10538308010463	1	CHIKV
2_57	7	0.907635393748107	1	CHIKV
2_58	0	0.862268282864971	1	CHIKV
2_58	7	0.81091863062672	1	CHIKV
2_59	0	1.16068776879716	1	CHIKV
2_59	7	0.591402953878253	1	CHIKV
2_6	0	0.276740896859968	1	CHIKV
2_6	7	0.410273383283619	1	CHIKV
2_7	0	0.799303162938972	1	CHIKV
2_7	7	0.631661504390916	1	CHIKV
2_8	0	0.585099271280176	1	CHIKV
2_8	7	0.528472475400615	1	CHIKV
2_9	0	0.827269595053584	1	CHIKV
2_9	7	1.05753803137525	1	CHIKV
3_1	0	0.27310563424782	0	CHIKV
3_1	7	0.549997654001915	0	CHIKV
3_10	0	0.303782561253658	0	CHIKV
3_10	7	0.498236745021435	0	CHIKV
3_2	0	0.234226061884175	0	CHIKV
3_2	7	0.289349035333017	0	CHIKV
3_3	0	0.331813080107889	0	CHIKV
3_3	7	0.110096588247064	0	CHIKV
3_4	0	0.180373050519996	0	CHIKV
3_4	7	0.477101162768002	0	CHIKV
3_5	0	0.274820159297174	0	CHIKV
3_5	7	0.374269330230052	0	CHIKV
3_6	0	0.321729614626271	0	CHIKV
3_6	7	0.222144081585919	0	CHIKV
3_7	0	0.306923912294306	0	CHIKV
3_7	7	0.26281115221033	0	CHIKV
3_8	0	0.57663544982544	0	CHIKV
3_8	7	0.608692764002537	0	CHIKV
3_9	0	0.538838533851242	0	CHIKV
3_9	7	0.56739566927842	0	CHIKV
1_1	0	0.512552146490652	1	Wolbachia
1_1	7	0.383035904824766	1	Wolbachia
1_10	0	0.721957919283457	1	Wolbachia
1_10	7	0.613204206510074	1	Wolbachia
1_11	0	0.492425267950961	1	Wolbachia
1_11	7	0.449639408866767	1	Wolbachia
1_12	0	0.575828976312702	1	Wolbachia
1_12	7	0.498887320889882	1	Wolbachia
1_13	0	0.545268208569657	1	Wolbachia
1_13	7	0.514176763047533	1	Wolbachia
1_14	0	0.625331997438494	1	Wolbachia
1_14	7	0.376944664735304	1	Wolbachia
1_15	0	0.538321170103144	1	Wolbachia
1_15	7	0.417507216633176	1	Wolbachia
1_16	0	0.524438490533178	1	Wolbachia
1_16	7	0.392317842366216	1	Wolbachia
1_17	0	0.495411318791745	1	Wolbachia
1_17	7	0.558219721897268	1	Wolbachia
1_18	0	0.625704986896472	1	Wolbachia
1_18	7	0.622775561743083	1	Wolbachia
1_19	0	0.66097353530262	1	Wolbachia
1_19	7	0.412581120817097	1	Wolbachia
1_2	0	0.481269957943412	1	Wolbachia
1_2	7	0.34873219497369	1	Wolbachia
1_20	0	0.473671269409411	1	Wolbachia
1_20	7	0.379983971502559	1	Wolbachia
1_21	0	0.563862817891281	1	Wolbachia
1_21	7	0.524078081730638	1	Wolbachia
1_22	0	0.286018474951894	1	Wolbachia
1_22	7	0.5033508788833	1	Wolbachia
1_23	0	0.355909110674037	1	Wolbachia
1_23	7	0.537260815906014	1	Wolbachia
1_24	0	0.394603524524186	1	Wolbachia
1_24	7	0.609842300356953	1	Wolbachia
1_25	0	0.441500054193006	1	Wolbachia
1_25	7	0.603113379416669	1	Wolbachia
1_26	0	0.537821714912166	1	Wolbachia
1_26	7	0.574011967301214	1	Wolbachia
1_27	0	0.548163809437209	1	Wolbachia
1_27	7	0.56785308800781	1	Wolbachia
1_28	0	0.539386148952242	1	Wolbachia
1_28	7	0.508748516832711	1	Wolbachia
1_29	0	0.636991607277451	1	Wolbachia
1_29	7	0.543970045458455	1	Wolbachia
1_3	0	0.510267745724524	1	Wolbachia
1_3	7	0.568403113361198	1	Wolbachia
1_30	0	0.649167263824796	1	Wolbachia
1_30	7	0.53143092050202	1	Wolbachia
1_31	0	0.670036683430886	1	Wolbachia
1_31	7	0.596752725725134	1	Wolbachia
1_32	0	0.640616599340382	1	Wolbachia
1_32	7	0.640910352972849	1	Wolbachia
1_33	0	0.286760163567584	1	Wolbachia
1_33	7	0.656770748752696	1	Wolbachia
1_34	0	0.683420706566382	1	Wolbachia
1_34	7	0.629496608526117	1	Wolbachia
1_35	0	0.510441545938179	1	Wolbachia
1_35	7	0.696213313700037	1	Wolbachia
1_36	0	0.512127469256635	1	Wolbachia
1_36	7	0.722861276404386	1	Wolbachia
1_37	0	0.504151753507301	1	Wolbachia
1_37	7	0.578194726910463	1	Wolbachia
1_38	0	0.621422588255264	1	Wolbachia
1_38	7	0.631872307017491	1	Wolbachia
1_39	0	0.69993598293746	1	Wolbachia
1_39	7	0.646063646850016	1	Wolbachia
1_4	0	0.683491609624292	1	Wolbachia
1_4	7	0.353822953418712	1	Wolbachia
1_40	0	0.471586155795957	1	Wolbachia
1_40	7	0.661974303008314	1	Wolbachia
1_41	0	0.523788032467523	1	Wolbachia
1_41	7	0.762922275790631	1	Wolbachia
1_42	0	0.669735133277243	1	Wolbachia
1_42	7	0.622486125313687	1	Wolbachia
1_43	0	0.610392126178967	1	Wolbachia
1_43	7	0.785408584249716	1	Wolbachia
1_44	0	0.42850881075541	1	Wolbachia
1_44	7	0.604187686751503	1	Wolbachia
1_45	0	0.70967169689313	1	Wolbachia
1_45	7	0.671912107105898	1	Wolbachia
1_46	0	0.641376022063043	1	Wolbachia
1_46	7	0.618645132300718	1	Wolbachia
1_47	0	0.614400159081434	1	Wolbachia
1_47	7	0.583111209132131	1	Wolbachia
1_48	0	0.40902688124429	1	Wolbachia
1_48	7	0.687332385895158	1	Wolbachia
1_49	0	0.446720905241072	1	Wolbachia
1_49	7	0.692285595201197	1	Wolbachia
1_5	0	0.468052957966524	1	Wolbachia
1_5	7	0.372840401262589	1	Wolbachia
1_50	0	0.686866969207438	1	Wolbachia
1_50	7	0.705088006478944	1	Wolbachia
1_51	0	0.641058894347581	1	Wolbachia
1_51	7	0.686386473544515	1	Wolbachia
1_52	0	0.520251903359115	1	Wolbachia
1_52	7	0.643402097059447	1	Wolbachia
1_53	0	0.485955815113899	1	Wolbachia
1_53	7	0.688937077575054	1	Wolbachia
1_54	0	0.770208257179838	1	Wolbachia
1_54	7	0.70612504419555	1	Wolbachia
1_55	0	0.422490058484568	1	Wolbachia
1_55	7	0.607576618022692	1	Wolbachia
1_56	0	0.488535432110716	1	Wolbachia
1_56	7	0.678268579477221	1	Wolbachia
1_57	0	0.499563145645115	1	Wolbachia
1_57	7	0.656559141025564	1	Wolbachia
1_58	0	0.509271947605009	1	Wolbachia
1_58	7	0.631382669044443	1	Wolbachia
1_59	0	0.866279585659951	1	Wolbachia
1_59	7	0.665453906579102	1	Wolbachia
1_6	0	0.384211880644854	1	Wolbachia
1_6	7	0.549422611392177	1	Wolbachia
1_60	0	1.287493155974	1	Wolbachia
1_60	7	0.836319835130191	1	Wolbachia
1_7	0	0.51981572083323	1	Wolbachia
1_7	7	27.4686782376991	1	Wolbachia
1_8	0	0.451984880304359	1	Wolbachia
1_8	7	0.450469427952945	1	Wolbachia
1_9	0	0.577951602617722	1	Wolbachia
1_9	7	0.504246696812506	1	Wolbachia
2_121	0	0.982304960484845	1	Wolbachia
2_121	7	0.753368208962962	1	Wolbachia
2_122	0	0.386959716222124	1	Wolbachia
2_122	7	0.805287351269488	1	Wolbachia
2_123	0	0.592987520441067	1	Wolbachia
2_123	7	0.67601237704151	1	Wolbachia
2_124	0	0.530586667743757	1	Wolbachia
2_124	7	0.686986926386381	1	Wolbachia
2_125	0	0.533755281844087	1	Wolbachia
2_125	7	0.793981859643491	1	Wolbachia
2_126	0	0.620410479355781	1	Wolbachia
2_126	7	1.05529954766115	1	Wolbachia
2_127	0	0.553656188140982	1	Wolbachia
2_127	7	0.986343899694758	1	Wolbachia
2_128	0	0.50724276969131	1	Wolbachia
2_128	7	0.848452236999936	1	Wolbachia
2_129	0	0.598979339842043	1	Wolbachia
2_129	7	0.821462790855761	1	Wolbachia
2_130	0	0.45858425806434	1	Wolbachia
2_130	7	0.571029892152425	1	Wolbachia
2_131	0	0.685682385292681	1	Wolbachia
2_131	7	0.861836113493782	1	Wolbachia
2_132	0	0.575773041544745	1	Wolbachia
2_132	7	0.76745639910342	1	Wolbachia
2_133	0	0.68449667031628	1	Wolbachia
2_133	7	0.925981866785783	1	Wolbachia
2_134	0	0.647164494578584	1	Wolbachia
2_134	7	0.873819487880555	1	Wolbachia
2_135	0	0.667911836767783	1	Wolbachia
2_135	7	0.672918817081274	1	Wolbachia
2_136	0	0.961959677763167	1	Wolbachia
2_136	7	1.15689977780457	1	Wolbachia
2_137	0	0.636213807289552	1	Wolbachia
2_137	7	0.702522954731183	1	Wolbachia
2_138	0	0.828425460503019	1	Wolbachia
2_138	7	1.24230146399823	1	Wolbachia
2_139	0	0.564047815369929	1	Wolbachia
2_139	7	0.743719534037336	1	Wolbachia
2_140	0	0.291002884349065	1	Wolbachia
2_140	7	0.842601005111403	1	Wolbachia
2_141	0	0.571022225433087	1	Wolbachia
2_141	7	0.850324498039582	1	Wolbachia
2_142	0	0.428778849824004	1	Wolbachia
2_142	7	0.702215042162732	1	Wolbachia
2_143	0	0.636756993256357	1	Wolbachia
2_143	7	1.1369941804917	1	Wolbachia
2_144	0	0.438471622908094	1	Wolbachia
2_144	7	1.16198952742475	1	Wolbachia
2_145	0	0.885046789668603	1	Wolbachia
2_145	7	0.743793185803142	1	Wolbachia
2_146	0	0.369783692313739	1	Wolbachia
2_146	7	0.628841718408018	1	Wolbachia
2_147	0	0.658018970652592	1	Wolbachia
2_147	7	0.894783591419748	1	Wolbachia
2_148	0	0.388295471994481	1	Wolbachia
2_148	7	0.637208115478503	1	Wolbachia
2_149	0	0.765572831791879	1	Wolbachia
2_149	7	0.845542553380068	1	Wolbachia
2_150	0	1.01273814904529	1	Wolbachia
2_150	7	0.966852730328885	1	Wolbachia
2_151	0	0.672960251498648	1	Wolbachia
2_151	7	0.799951557881573	1	Wolbachia
2_152	0	1.16791639262085	1	Wolbachia
2_152	7	0.77848288240039	1	Wolbachia
2_153	0	0.825059155394696	1	Wolbachia
2_153	7	1.04224771741545	1	Wolbachia
2_154	0	0.747254875937229	1	Wolbachia
2_154	7	0.527700568200177	1	Wolbachia
2_155	0	1.01623945862078	1	Wolbachia
2_155	7	0.957609161912462	1	Wolbachia
2_156	0	2.66781948351239	1	Wolbachia
2_156	7	1.13918785267533	1	Wolbachia
2_157	0	0.645555623712995	1	Wolbachia
2_157	7	0.873636356895885	1	Wolbachia
2_158	0	0.839211361409711	1	Wolbachia
2_158	7	0.552776602108134	1	Wolbachia
2_159	0	0.938512372188042	1	Wolbachia
2_159	7	0.716638487993831	1	Wolbachia
2_160	0	0.444341549518587	1	Wolbachia
2_160	7	0.829652922808919	1	Wolbachia
2_161	0	0.890358477867582	1	Wolbachia
2_161	7	0.859209256407058	1	Wolbachia
2_162	0	0.805275924288228	1	Wolbachia
2_162	7	0.606863151331176	1	Wolbachia
2_163	0	0.670278698293606	1	Wolbachia
2_163	7	0.821316152058636	1	Wolbachia
2_164	0	0.685929789321474	1	Wolbachia
2_164	7	0.789771441827045	1	Wolbachia
2_165	0	0.615082184190641	1	Wolbachia
2_165	7	0.677961403066854	1	Wolbachia
2_166	0	0.797057670168254	1	Wolbachia
2_166	7	0.680305173410876	1	Wolbachia
2_167	0	0.79317917205819	1	Wolbachia
2_167	7	0.649248778199727	1	Wolbachia
2_168	0	1.33243049299398	1	Wolbachia
2_168	7	0.8855761760594	1	Wolbachia
2_169	0	0.657286802807914	1	Wolbachia
2_169	7	0.539969771598414	1	Wolbachia
2_170	0	1.03360241775673	1	Wolbachia
2_170	7	0.860385105062855	1	Wolbachia
2_171	0	0.523607880290947	1	Wolbachia
2_171	7	0.358847764355263	1	Wolbachia
2_172	0	1.14072752939124	1	Wolbachia
2_172	7	0.477565999444136	1	Wolbachia
2_173	0	0.624785705816173	1	Wolbachia
2_173	7	0.580355251071518	1	Wolbachia
2_174	0	0.846823926490786	1	Wolbachia
2_174	7	0.513872809271083	1	Wolbachia
2_175	0	2.46585333639293	1	Wolbachia
2_175	7	0.661213200716254	1	Wolbachia
2_176	0	0.355329510571641	1	Wolbachia
2_176	7	0.471192418793347	1	Wolbachia
2_177	0	0.68372848111875	1	Wolbachia
2_177	7	0.45414779790873	1	Wolbachia
2_178	0	0.458709475851355	1	Wolbachia
2_178	7	0.324836366622968	1	Wolbachia
2_179	0	0.786479280056412	1	Wolbachia
2_179	7	0.848247674061673	1	Wolbachia
2_180	0	0.54492482172743	1	Wolbachia
2_180	7	0.493454801234316	1	Wolbachia
2_181	0	2.67337719898001	0	Wolbachia
2_181	7	0.319936763918619	0	Wolbachia
2_182	0	0.370936633544656	0	Wolbachia
2_182	7	0.219560263883762	0	Wolbachia
2_183	0	-0.49746821331521	0	Wolbachia
2_183	7	0.367921787582547	0	Wolbachia
2_184	0	0.501372928756242	0	Wolbachia
2_184	7	0.337388153764568	0	Wolbachia
2_185	0	0.273199110948751	0	Wolbachia
2_185	7	0.288720039228048	0	Wolbachia
2_186	0	0.3018088035521	0	Wolbachia
2_186	7	0.344618091990388	0	Wolbachia
2_187	0	0.283842195326189	0	Wolbachia
2_187	7	0.162534242632515	0	Wolbachia
2_188	0	0.506480126070076	0	Wolbachia
2_188	7	0.374159879579901	0	Wolbachia
2_189	0	0.312434772165884	0	Wolbachia
2_189	7	0.433700410345355	0	Wolbachia
2_190	0	0.601572570905702	0	Wolbachia
2_190	7	0.423956076709022	0	Wolbachia
2_191	0	0.223056383161625	0	Wolbachia
2_191	7	0.0621304481114506	0	Wolbachia
2_192	0	0.302093798288163	0	Wolbachia
2_192	7	-0.0651291322783502	0	Wolbachia
2_193	0	0.151174245222886	0	Wolbachia
2_193	7	0.34805929542684	0	Wolbachia
2_194	0	0.241986935200063	0	Wolbachia
2_194	7	0.165629297424997	0	Wolbachia
2_195	0	0.453692894339662	0	Wolbachia
2_195	7	0.1809692230063	0	Wolbachia
2_196	0	0.317812720339561	0	Wolbachia
2_196	7	0.435426093052919	0	Wolbachia
2_197	0	0.0617987382647349	0	Wolbachia
2_197	7	0.384612507129024	0	Wolbachia
2_198	0	0.516872243300383	0	Wolbachia
2_198	7	0.00868560407967593	0	Wolbachia
2_199	0	0.343807289484658	0	Wolbachia
2_199	7	0.183909640434311	0	Wolbachia
2_200	0	0.227292866863522	0	Wolbachia
2_200	7	0.233892780810179	0	Wolbachia
2_201	0	-0.0896259417362691	0	Wolbachia
2_201	7	0.219024971389149	0	Wolbachia
2_202	0	0.451734455242913	0	Wolbachia
2_202	7	0.261078131891413	0	Wolbachia
2_203	0	0.312748714591762	0	Wolbachia
2_203	7	0.0508886457931672	0	Wolbachia
2_204	0	0.456839794355002	0	Wolbachia
2_204	7	0.320786973010545	0	Wolbachia
2_205	0	0.413354997288171	0	Wolbachia
2_205	7	0.244580803633443	0	Wolbachia
2_206	0	0.378757734015178	0	Wolbachia
2_206	7	0.225617269249902	0	Wolbachia
2_207	0	0.328012234816958	0	Wolbachia
2_207	7	0.293513824758437	0	Wolbachia
2_208	0	0.545406484255493	0	Wolbachia
2_208	7	0.24494233119494	0	Wolbachia
2_209	0	0.323796988453773	0	Wolbachia
2_209	7	0.243249962552886	0	Wolbachia
2_210	0	0.477557324088017	0	Wolbachia
2_210	7	0.043043990927313	0	Wolbachia
2_211	0	0.436680020356573	0	Wolbachia
2_211	7	0.244215998843325	0	Wolbachia
2_212	0	0.282899520890407	0	Wolbachia
2_212	7	0.245374295627819	0	Wolbachia
2_213	0	0.0841450064367722	0	Wolbachia
2_213	7	0.120841305252018	0	Wolbachia
2_214	0	0.0070730373870833	0	Wolbachia
2_214	7	0.304828481310467	0	Wolbachia
2_215	0	0.358932257307473	0	Wolbachia
2_215	7	0.122058540461282	0	Wolbachia
2_216	0	0.317512718711383	0	Wolbachia
2_216	7	0.392290926345565	0	Wolbachia
2_217	0	0.398303710968191	0	Wolbachia
2_217	7	0.0966579333266467	0	Wolbachia
2_218	0	0.0512228776586509	0	Wolbachia
2_218	7	0.287493530319142	0	Wolbachia
2_219	0	0.274274995031813	0	Wolbachia
2_219	7	0.335107388727531	0	Wolbachia
2_220	0	0.190159030080312	0	Wolbachia
2_220	7	0.18390798316564	0	Wolbachia
2_221	0	0.312540304454372	0	Wolbachia
2_221	7	0.192150713506384	0	Wolbachia
2_222	0	0.546219158756554	0	Wolbachia
2_222	7	0.172169134226237	0	Wolbachia
2_223	0	0.462266688043057	0	Wolbachia
2_223	7	0.123382442434519	0	Wolbachia
2_224	0	0.304815433574344	0	Wolbachia
2_224	7	0.102786637034584	0	Wolbachia
2_225	0	0.36506226582473	0	Wolbachia
2_225	7	0.344785595701142	0	Wolbachia
2_226	0	0.123800712536309	0	Wolbachia
2_226	7	0.1260041615159	0	Wolbachia
2_227	0	0.394782603685674	0	Wolbachia
2_227	7	0.074579884320633	0	Wolbachia
2_228	0	0.248189256954978	0	Wolbachia
2_228	7	0.331955828758776	0	Wolbachia
2_229	0	-0.0677572888475409	0	Wolbachia
2_229	7	0.00350489832148598	0	Wolbachia
2_230	0	0.442784066392235	0	Wolbachia
2_230	7	0.322955373756594	0	Wolbachia
2_231	0	0.335674884809026	0	Wolbachia
2_231	7	-0.0220800407269808	0	Wolbachia
2_232	0	0.241435345606564	0	Wolbachia
2_232	7	-0.0461748442974805	0	Wolbachia
2_233	0	0.573839705135562	0	Wolbachia
2_233	7	0.0991262621548608	0	Wolbachia
2_234	0	0.295482125217173	0	Wolbachia
2_234	7	0.248758548222946	0	Wolbachia
2_235	0	0.303541648911389	0	Wolbachia
2_235	7	0.324841553001976	0	Wolbachia
2_236	0	0.277148293186056	0	Wolbachia
2_236	7	0.168349638628117	0	Wolbachia
2_237	0	0.0809228246447021	0	Wolbachia
2_237	7	0.126675987100544	0	Wolbachia
2_238	0	-0.047621324072148	0	Wolbachia
2_238	7	0.028194536635764	0	Wolbachia
2_239	0	0.226460466725349	0	Wolbachia
2_239	7	0.147796549106699	0	Wolbachia
2_240	0	0.298700996054445	0	Wolbachia
2_240	7	0.198875520631105	0	Wolbachia
3_1	0	0.561258971078917	0	Wolbachia
3_1	7	0.502921853090599	0	Wolbachia
3_10	0	0.833738140082039	0	Wolbachia
3_10	7	0.450210105507719	0	Wolbachia
3_2	0	0.38949866064724	0	Wolbachia
3_2	7	0.365532195607509	0	Wolbachia
3_21	0	0.333521323389059	1	Wolbachia
3_21	7	0.535642873371301	1	Wolbachia
3_22	0	0.441594428298712	1	Wolbachia
3_22	7	0.669744166025993	1	Wolbachia
3_23	0	0.599608149876415	1	Wolbachia
3_23	7	0.677327044396185	1	Wolbachia
3_24	0	0.776718268998869	1	Wolbachia
3_24	7	0.565823769203649	1	Wolbachia
3_25	0	0.865354367944466	1	Wolbachia
3_25	7	0.293107601866816	1	Wolbachia
3_26	0	0.814320602528098	1	Wolbachia
3_26	7	0.684365889608135	1	Wolbachia
3_27	0	1.07781109188835	1	Wolbachia
3_27	7	0.610536157328634	1	Wolbachia
3_28	0	0.5796818976054	1	Wolbachia
3_28	7	0.439772398737967	1	Wolbachia
3_29	0	0.642774202408141	1	Wolbachia
3_29	7	0.701330111205274	1	Wolbachia
3_3	0	0.958610901114874	0	Wolbachia
3_3	7	0.421998017463973	0	Wolbachia
3_30	0	0.566735431572578	1	Wolbachia
3_30	7	0.511210158323117	1	Wolbachia
3_31	0	0.872329675411712	1	Wolbachia
3_31	7	0.651630008519529	1	Wolbachia
3_32	0	0.868384373349068	1	Wolbachia
3_32	7	0.872019871197262	1	Wolbachia
3_33	0	0.60065773340227	1	Wolbachia
3_33	7	0.467098631861035	1	Wolbachia
3_34	0	0.809954292357004	1	Wolbachia
3_34	7	0.725597789544647	1	Wolbachia
3_35	0	0.420069358708587	1	Wolbachia
3_35	7	0.758633660082908	1	Wolbachia
3_36	0	0.621681497382789	1	Wolbachia
3_36	7	0.557825096075886	1	Wolbachia
3_37	0	0.660970897170919	1	Wolbachia
3_37	7	0.698482633564165	1	Wolbachia
3_38	0	0.643885814575857	1	Wolbachia
3_38	7	0.670488386527825	1	Wolbachia
3_39	0	0.605403664906333	1	Wolbachia
3_39	7	0.714779279967641	1	Wolbachia
3_4	0	0.571975680110647	0	Wolbachia
3_4	7	0.424674005339304	0	Wolbachia
3_40	0	0.633995950433372	1	Wolbachia
3_40	7	0.590020603942868	1	Wolbachia
3_41	0	0.525735773687196	1	Wolbachia
3_41	7	0.771316058580739	1	Wolbachia
3_42	0	0.0988440457184199	1	Wolbachia
3_42	7	1.47098982352796	1	Wolbachia
3_43	0	0.539139594039774	1	Wolbachia
3_43	7	0.853812727811498	1	Wolbachia
3_44	0	0.911154878220327	1	Wolbachia
3_44	7	1.11826877515109	1	Wolbachia
3_45	0	0.719120501669787	1	Wolbachia
3_45	7	0.659644765582727	1	Wolbachia
3_46	0	0.744101097267465	1	Wolbachia
3_46	7	0.822618732464883	1	Wolbachia
3_47	0	0.69617490934073	1	Wolbachia
3_47	7	0.754740757207643	1	Wolbachia
3_48	0	0.678092778233363	1	Wolbachia
3_48	7	0.727802770752936	1	Wolbachia
3_49	0	0.706932680174772	1	Wolbachia
3_49	7	0.917843803852927	1	Wolbachia
3_5	0	0.322973907674745	0	Wolbachia
3_5	7	0.357126557118649	0	Wolbachia
3_50	0	1.02596785039938	1	Wolbachia
3_50	7	1.14273170842638	1	Wolbachia
3_51	0	0.945727538110819	1	Wolbachia
3_51	7	0.71989727959642	1	Wolbachia
3_52	0	0.767936020263157	1	Wolbachia
3_52	7	0.535729757656349	1	Wolbachia
3_53	0	0.71028090646575	1	Wolbachia
3_53	7	1.11528496220252	1	Wolbachia
3_54	0	0.668994665434893	1	Wolbachia
3_54	7	0.738477768124096	1	Wolbachia
3_55	0	0.733998409153238	1	Wolbachia
3_55	7	0.931897738853948	1	Wolbachia
3_56	0	0.750617346887936	1	Wolbachia
3_56	7	0.694211853843417	1	Wolbachia
3_57	0	0.877451958287712	1	Wolbachia
3_57	7	0.911272318042653	1	Wolbachia
3_58	0	0.62233211467086	1	Wolbachia
3_58	7	0.550344405167703	1	Wolbachia
3_59	0	0.900766693309854	1	Wolbachia
3_59	7	1.05755232549665	1	Wolbachia
3_6	0	0.811988351618478	0	Wolbachia
3_6	7	0.538042695938348	0	Wolbachia
3_60	0	0.778612409972	1	Wolbachia
3_60	7	0.863275149584843	1	Wolbachia
3_61	0	1.12921994185596	1	Wolbachia
3_61	7	0.662654073450008	1	Wolbachia
3_62	0	0.540420434250984	1	Wolbachia
3_62	7	0.529832479644913	1	Wolbachia
3_63	0	0.594004663974241	1	Wolbachia
3_63	7	0.453194507500942	1	Wolbachia
3_7	0	0.671710299915783	0	Wolbachia
3_7	7	0.305751871069593	0	Wolbachia
3_8	0	0.644073733931087	0	Wolbachia
3_8	7	0.579393293191657	0	Wolbachia
3_9	0	0.676114606088652	0	Wolbachia
3_9	7	0.317862433825046	0	Wolbachia
1_1	0	0.0903076286493268	0	ZIKV
1_1	7	0.185710267015678	0	ZIKV
1_10	0	-0.354046116492495	0	ZIKV
1_10	7	0.287970746983865	0	ZIKV
1_11	0	-0.19060479543546	0	ZIKV
1_11	7	-0.0470717855986364	0	ZIKV
1_12	0	0.312472952185191	0	ZIKV
1_12	7	0.202821911342361	0	ZIKV
1_13	0	0.0468413988271185	0	ZIKV
1_13	7	0.316552680297985	0	ZIKV
1_14	0	0.118853133891454	0	ZIKV
1_14	7	0.0330020586364087	0	ZIKV
1_15	0	0.0830941143104763	0	ZIKV
1_15	7	-0.0176879516554693	0	ZIKV
1_16	0	0.0360087383266445	0	ZIKV
1_16	7	-0.0100694514830145	0	ZIKV
1_17	0	0.504499624899231	0	ZIKV
1_17	7	0.25856948286074	0	ZIKV
1_18	0	-0.0165101843759241	0	ZIKV
1_18	7	0.459769147948216	0	ZIKV
1_19	0	0.0902049063503876	0	ZIKV
1_19	7	-0.0211222606806535	0	ZIKV
1_2	0	-0.0671519316638343	0	ZIKV
1_2	7	0.0299000152647398	0	ZIKV
1_20	0	-0.138363797222959	0	ZIKV
1_20	7	0.212153724630692	0	ZIKV
1_21	0	0.137792955321718	0	ZIKV
1_21	7	-0.0467872134541066	0	ZIKV
1_22	0	-0.459290645743706	0	ZIKV
1_22	7	0.00359785089475352	0	ZIKV
1_23	0	-0.24179634287252	0	ZIKV
1_23	7	-0.0748109087299145	0	ZIKV
1_24	0	-0.315873602967786	0	ZIKV
1_24	7	0.212191477737282	0	ZIKV
1_25	0	-0.0104057829404794	0	ZIKV
1_25	7	-0.218552858489725	0	ZIKV
1_26	0	0.116314853719393	0	ZIKV
1_26	7	0.0804280554966588	0	ZIKV
1_27	0	0.231379670078619	0	ZIKV
1_27	7	0.162128280673194	0	ZIKV
1_28	0	0.19042554068292	0	ZIKV
1_28	7	0.00325151667160447	0	ZIKV
1_29	0	0.293833161309572	0	ZIKV
1_29	7	0.0798134613461307	0	ZIKV
1_3	0	0.0923454699491677	0	ZIKV
1_3	7	0.448916297523944	0	ZIKV
1_30	0	0.121488302695576	0	ZIKV
1_30	7	0.280184835790204	0	ZIKV
1_31	0	0.0643880725085699	0	ZIKV
1_31	7	0.159435029060128	0	ZIKV
1_32	0	0.118596300886745	0	ZIKV
1_32	7	-0.162014349202678	0	ZIKV
1_33	0	-0.301903406498071	0	ZIKV
1_33	7	0.0783425536677092	0	ZIKV
1_34	0	0.180239343469438	0	ZIKV
1_34	7	-0.0463026268939679	0	ZIKV
1_35	0	0.0406659962367221	0	ZIKV
1_35	7	0.0464519998302429	0	ZIKV
1_36	0	0.278489861897327	0	ZIKV
1_36	7	0.0895527324256882	0	ZIKV
1_37	0	-0.218802307188041	0	ZIKV
1_37	7	0.180786441253884	0	ZIKV
1_38	0	0.232849899260803	0	ZIKV
1_38	7	0.11308497875882	0	ZIKV
1_39	0	0.126524770676351	0	ZIKV
1_39	7	-0.276065771713135	0	ZIKV
1_4	0	0.0789668744772568	0	ZIKV
1_4	7	0.207938594782	0	ZIKV
1_40	0	-0.106993612619049	0	ZIKV
1_40	7	0.100133549802281	0	ZIKV
1_41	0	0.0877152511651581	0	ZIKV
1_41	7	-0.196102198024394	0	ZIKV
1_42	0	0.0224476186355229	0	ZIKV
1_42	7	-0.276647543392801	0	ZIKV
1_43	0	-0.106328508462092	0	ZIKV
1_43	7	0.327678951160839	0	ZIKV
1_44	0	0.216921128745564	0	ZIKV
1_44	7	0.227334080023084	0	ZIKV
1_45	0	0.0267669497029248	0	ZIKV
1_45	7	0.177003038768177	0	ZIKV
1_46	0	0.186481889180789	0	ZIKV
1_46	7	0.137349306704769	0	ZIKV
1_47	0	-0.221037340800363	0	ZIKV
1_47	7	0.048211907057724	0	ZIKV
1_48	0	0.231910100100781	0	ZIKV
1_48	7	-0.0271892450135695	0	ZIKV
1_49	0	0.0469300120807511	0	ZIKV
1_49	7	0.0744748145120363	0	ZIKV
1_5	0	-0.106212569906787	0	ZIKV
1_5	7	0.116572027420606	0	ZIKV
1_50	0	-0.231579616542026	0	ZIKV
1_50	7	-0.223794975058145	0	ZIKV
1_51	0	-0.0062380362151438	0	ZIKV
1_51	7	-0.234979008672311	0	ZIKV
1_52	0	0.0519576191533017	0	ZIKV
1_52	7	0.377808211632311	0	ZIKV
1_53	0	0.0480675385424466	0	ZIKV
1_53	7	-0.110996519768115	0	ZIKV
1_54	0	-0.00586392752837351	0	ZIKV
1_54	7	0.131106910049542	0	ZIKV
1_55	0	-0.142696068173768	0	ZIKV
1_55	7	0.0814458012034446	0	ZIKV
1_56	0	0.193926219634766	0	ZIKV
1_56	7	0.271685031444938	0	ZIKV
1_57	0	0.242188117032886	0	ZIKV
1_57	7	0.0716959082073629	0	ZIKV
1_58	0	0.0851751035553747	0	ZIKV
1_58	7	-0.200895905293149	0	ZIKV
1_59	0	-0.190835949529347	0	ZIKV
1_59	7	0.326150111966396	0	ZIKV
1_6	0	0.0237058339855783	0	ZIKV
1_6	7	0.228402769602341	0	ZIKV
1_7	0	0.203108519064943	0	ZIKV
1_7	7	0.177203473192676	0	ZIKV
1_8	0	-0.0233362867933915	0	ZIKV
1_8	7	0.260251472578851	0	ZIKV
1_9	0	-0.192294848327321	0	ZIKV
1_9	7	0.214058165353078	0	ZIKV
2_100	0	0.452186438182818	1	ZIKV
2_100	7	0.947934132880247	1	ZIKV
2_101	0	0.718320328095793	1	ZIKV
2_101	7	0.909531658185117	1	ZIKV
2_102	0	0.634128170463375	1	ZIKV
2_102	7	1.02898552480299	1	ZIKV
2_103	0	0.278991852096717	1	ZIKV
2_103	7	0.758658876004263	1	ZIKV
2_104	0	0.394226396463828	1	ZIKV
2_104	7	0.841816604755267	1	ZIKV
2_105	0	0.687780906387825	1	ZIKV
2_105	7	0.929848023995535	1	ZIKV
2_106	0	0.841458821281904	1	ZIKV
2_106	7	1.00299754353718	1	ZIKV
2_107	0	0.3844458579819	1	ZIKV
2_107	7	1.02927057470964	1	ZIKV
2_108	0	0.483498070290123	1	ZIKV
2_108	7	0.854154920108258	1	ZIKV
2_109	0	0.772600779649331	1	ZIKV
2_109	7	0.790781841996962	1	ZIKV
2_110	0	0.733436258522854	1	ZIKV
2_110	7	0.863056423064512	1	ZIKV
2_111	0	0.451414881848595	1	ZIKV
2_111	7	0.975127296602861	1	ZIKV
2_112	0	0.625658755052488	1	ZIKV
2_112	7	0.920276128622316	1	ZIKV
2_113	0	1.07423164278557	1	ZIKV
2_113	7	1.01576121847495	1	ZIKV
2_114	0	0.758604425568467	1	ZIKV
2_114	7	0.88103774660572	1	ZIKV
2_115	0	0.527286584532133	1	ZIKV
2_115	7	1.27924340635143	1	ZIKV
2_116	0	0.704251731957305	1	ZIKV
2_116	7	1.90400293863668	1	ZIKV
2_117	0	0.42472328918854	1	ZIKV
2_117	7	0.86337335346823	1	ZIKV
2_118	0	0.870547819322644	1	ZIKV
2_118	7	1.48625765092872	1	ZIKV
2_119	0	1.24726680253911	1	ZIKV
2_119	7	0.902508549860025	1	ZIKV
2_120	0	0.711534396269096	1	ZIKV
2_120	7	0.850187448866004	1	ZIKV
2_181	0	0.985216198157663	0	ZIKV
2_181	7	0.487161054054247	0	ZIKV
2_182	0	0.417809001845268	0	ZIKV
2_182	7	0.427747019286229	0	ZIKV
2_183	0	0.266896978443024	0	ZIKV
2_183	7	0.410543783813568	0	ZIKV
2_184	0	0.468108017282282	0	ZIKV
2_184	7	0.277411921784094	0	ZIKV
2_185	0	0.32964339748729	0	ZIKV
2_185	7	0.146864891725527	0	ZIKV
2_186	0	0.362116381680831	0	ZIKV
2_186	7	0.327638023145069	0	ZIKV
2_187	0	0.308670741296013	0	ZIKV
2_187	7	0.260484381870456	0	ZIKV
2_188	0	0.447259933843666	0	ZIKV
2_188	7	0.205811825256569	0	ZIKV
2_189	0	0.405874521666595	0	ZIKV
2_189	7	0.622626139791332	0	ZIKV
2_190	0	0.330653995245856	0	ZIKV
2_190	7	0.553392430529837	0	ZIKV
2_191	0	0.351861269449357	0	ZIKV
2_191	7	0.0748854872244023	0	ZIKV
2_192	0	0.496232970553036	0	ZIKV
2_192	7	0.192449415105613	0	ZIKV
2_193	0	0.0292636542657304	0	ZIKV
2_193	7	0.302181454050539	0	ZIKV
2_194	0	-0.113857544662842	0	ZIKV
2_194	7	0.15947010074178	0	ZIKV
2_195	0	0.328018116763097	0	ZIKV
2_195	7	0.278260350494113	0	ZIKV
2_196	0	0.186091352288089	0	ZIKV
2_196	7	0.255441026033876	0	ZIKV
2_197	0	-0.145240705736921	0	ZIKV
2_197	7	0.100728751267258	0	ZIKV
2_198	0	0.137225120467229	0	ZIKV
2_198	7	-0.141159394930208	0	ZIKV
2_199	0	0.206830316939953	0	ZIKV
2_199	7	-0.0429951629981329	0	ZIKV
2_200	0	0.240106768889295	0	ZIKV
2_200	7	-0.114005561160306	0	ZIKV
2_201	0	0.172765416626776	0	ZIKV
2_201	7	0.108006488195438	0	ZIKV
2_202	0	0.128928480168339	0	ZIKV
2_202	7	0.196307205977481	0	ZIKV
2_203	0	0.321831626758073	0	ZIKV
2_203	7	0.0512519028626084	0	ZIKV
2_204	0	0.671299214141219	0	ZIKV
2_204	7	0.213327724129475	0	ZIKV
2_205	0	0.240540365167983	0	ZIKV
2_205	7	0.399205955535362	0	ZIKV
2_206	0	-0.0158581100486079	0	ZIKV
2_206	7	-0.0406581156518534	0	ZIKV
2_207	0	0.449108500500474	0	ZIKV
2_207	7	0.128007460651626	0	ZIKV
2_208	0	0.566966091577717	0	ZIKV
2_208	7	0.0112635911255887	0	ZIKV
2_209	0	0.522799115768822	0	ZIKV
2_209	7	0.171926992421135	0	ZIKV
2_210	0	0.290353246766478	0	ZIKV
2_210	7	-0.0813846752783996	0	ZIKV
2_211	0	0.378808544060067	0	ZIKV
2_211	7	-0.0745247529619555	0	ZIKV
2_212	0	0.208412502082138	0	ZIKV
2_212	7	0.229040030436736	0	ZIKV
2_213	0	0.104455165132057	0	ZIKV
2_213	7	0.0565517049228069	0	ZIKV
2_214	0	0.413067293471874	0	ZIKV
2_214	7	-0.161623444730283	0	ZIKV
2_215	0	0.537710348821025	0	ZIKV
2_215	7	0.229279229238285	0	ZIKV
2_216	0	0.230280603596787	0	ZIKV
2_216	7	0.332362402481117	0	ZIKV
2_217	0	0.253306857341544	0	ZIKV
2_217	7	-0.103002625801855	0	ZIKV
2_218	0	0.37462338793757	0	ZIKV
2_218	7	0.158858181740529	0	ZIKV
2_219	0	0.319338366491204	0	ZIKV
2_219	7	0.276234759870299	0	ZIKV
2_220	0	0.0992027692528399	0	ZIKV
2_220	7	0.209187484166366	0	ZIKV
2_221	0	0.240800869227979	0	ZIKV
2_221	7	0.0772892695044448	0	ZIKV
2_222	0	0.477766126163567	0	ZIKV
2_222	7	-0.186697829964073	0	ZIKV
2_223	0	0.198778911809926	0	ZIKV
2_223	7	-0.159681017092751	0	ZIKV
2_224	0	0.0948345783548512	0	ZIKV
2_224	7	-0.0492175007898531	0	ZIKV
2_225	0	0.542571110956815	0	ZIKV
2_225	7	0.0223656317904545	0	ZIKV
2_226	0	0.239893972411672	0	ZIKV
2_226	7	-0.409593683217234	0	ZIKV
2_227	0	0.502966104018423	0	ZIKV
2_227	7	0.11680855753954	0	ZIKV
2_228	0	0.789988542813248	0	ZIKV
2_228	7	0.16269161574198	0	ZIKV
2_229	0	0.527958424429064	0	ZIKV
2_229	7	-0.455121576239303	0	ZIKV
2_230	0	0.639923946054147	0	ZIKV
2_230	7	-0.0774030939600283	0	ZIKV
2_231	0	0.11213033464808	0	ZIKV
2_231	7	0.127826529357257	0	ZIKV
2_232	0	0.361022950893913	0	ZIKV
2_232	7	-0.647678787787209	0	ZIKV
2_233	0	0.594901370834779	0	ZIKV
2_233	7	-0.0208337012731931	0	ZIKV
2_234	0	0.335003619390573	0	ZIKV
2_234	7	0.0748811107999547	0	ZIKV
2_235	0	0.304323085590363	0	ZIKV
2_235	7	0.174673161199758	0	ZIKV
2_236	0	0.25765148664952	0	ZIKV
2_236	7	0.0483622521756594	0	ZIKV
2_237	0	0.227104517641029	0	ZIKV
2_237	7	-0.511781144117284	0	ZIKV
2_238	0	-0.0168744056453043	0	ZIKV
2_238	7	-0.317412195315871	0	ZIKV
2_239	0	0.336649288256699	0	ZIKV
2_239	7	-0.0110368376668452	0	ZIKV
2_240	0	0.25320635124154	0	ZIKV
2_240	7	0.241416385780535	0	ZIKV
2_61	0	0.668622324813089	1	ZIKV
2_61	7	0.657771603640435	1	ZIKV
2_62	0	0.598210980326004	1	ZIKV
2_62	7	0.866122927322498	1	ZIKV
2_63	0	1.44464573067668	1	ZIKV
2_63	7	1.0609461349153	1	ZIKV
2_64	0	0.65095586751135	1	ZIKV
2_64	7	0.835176119678172	1	ZIKV
2_65	0	1.48057365753607	1	ZIKV
2_65	7	0.555707650311265	1	ZIKV
2_66	0	0.975284800048721	1	ZIKV
2_66	7	0.514320878629006	1	ZIKV
2_67	0	1.27860270508782	1	ZIKV
2_67	7	0.53374325878826	1	ZIKV
2_68	0	0.622843643990027	1	ZIKV
2_68	7	1.05181185988041	1	ZIKV
2_69	0	0.645400145839054	1	ZIKV
2_69	7	1.09918411533409	1	ZIKV
2_70	0	1.15140957675585	1	ZIKV
2_70	7	0.648570130233126	1	ZIKV
2_71	0	0.458083525861503	1	ZIKV
2_71	7	0.747879617270546	1	ZIKV
2_72	0	0.412130711938757	1	ZIKV
2_72	7	0.634794026571352	1	ZIKV
2_73	0	0.549387779448074	1	ZIKV
2_73	7	0.990088113961271	1	ZIKV
2_74	0	0.346440990219011	1	ZIKV
2_74	7	1.46042130219452	1	ZIKV
2_75	0	0.73165459825336	1	ZIKV
2_75	7	0.637919589689238	1	ZIKV
2_76	0	0.226328845980379	1	ZIKV
2_76	7	0.966926037858559	1	ZIKV
2_77	0	0.361201648689406	1	ZIKV
2_77	7	0.703656449474852	1	ZIKV
2_78	0	0.509438272281348	1	ZIKV
2_78	7	0.717579590801495	1	ZIKV
2_79	0	0.95406984057945	1	ZIKV
2_79	7	0.788759837960468	1	ZIKV
2_80	0	0.587260440706996	1	ZIKV
2_80	7	0.41086383698052	1	ZIKV
2_81	0	0.494818432215613	1	ZIKV
2_81	7	1.2517399927187	1	ZIKV
2_82	7	0.717720091327747	1	ZIKV
2_83	0	0.409152908986003	1	ZIKV
2_83	7	0.926671984655552	1	ZIKV
2_84	0	0.529553672571277	1	ZIKV
2_84	7	0.688544718127902	1	ZIKV
2_85	0	0.341368014615072	1	ZIKV
2_85	7	0.549378719202162	1	ZIKV
2_86	0	0.646021058148951	1	ZIKV
2_86	7	0.828414696012309	1	ZIKV
2_87	0	0.969714638879005	1	ZIKV
2_87	7	1.11304236791508	1	ZIKV
2_88	0	0.221224287832571	1	ZIKV
2_88	7	1.27735334564284	1	ZIKV
2_89	0	0.734103572561944	1	ZIKV
2_89	7	0.835107311774698	1	ZIKV
2_90	0	0.697090591630788	1	ZIKV
2_90	7	0.69281677752537	1	ZIKV
2_91	0	0.78887378396402	1	ZIKV
2_91	7	0.873001004603563	1	ZIKV
2_92	0	0.435491763595139	1	ZIKV
2_92	7	0.986001726036291	1	ZIKV
2_93	0	0.582989636642726	1	ZIKV
2_93	7	0.879622930124745	1	ZIKV
2_94	0	0.707243017579573	1	ZIKV
2_94	7	1.05197657887742	1	ZIKV
2_95	0	0.766269071237148	1	ZIKV
2_95	7	0.921185248488308	1	ZIKV
2_96	0	0.87145948505343	1	ZIKV
2_96	7	0.432641039977762	1	ZIKV
2_97	0	0.725209818151379	1	ZIKV
2_97	7	1.03985122210707	1	ZIKV
2_98	0	0.632961031226271	1	ZIKV
2_98	7	1.50445146759181	1	ZIKV
2_99	0	0.852132026198128	1	ZIKV
2_99	7	0.939396582054167	1	ZIKV
3_1	0	0.35835046198808	0	ZIKV
3_1	7	0.566253107099776	0	ZIKV
3_10	0	0.3632814028342	0	ZIKV
3_10	7	0.601145131459812	0	ZIKV
3_100	0	0.83729830366353	1	ZIKV
3_100	7	0.665084445021744	1	ZIKV
3_101	0	1.00090036620119	1	ZIKV
3_101	7	0.926913284565905	1	ZIKV
3_102	0	0.792361149066284	1	ZIKV
3_102	7	0.795378396417456	1	ZIKV
3_103	0	0.707675549416789	1	ZIKV
3_103	7	1.05929129021593	1	ZIKV
3_104	0	0.796871476803145	1	ZIKV
3_104	7	1.00131468666911	1	ZIKV
3_105	0	0.999090354796015	1	ZIKV
3_105	7	0.453774000600565	1	ZIKV
3_106	0	0.774566812239439	1	ZIKV
3_106	7	0.919695660118363	1	ZIKV
3_107	0	0.927039710038103	1	ZIKV
3_107	7	1.1537545768326	1	ZIKV
3_108	0	0.857201974177173	1	ZIKV
3_108	7	1.16601363835731	1	ZIKV
3_109	0	0.981385572352742	1	ZIKV
3_109	7	1.05407701146247	1	ZIKV
3_110	0	0.755726871387349	1	ZIKV
3_110	7	0.846602957003831	1	ZIKV
3_111	0	0.7470885334178	1	ZIKV
3_111	7	1.07989039911183	1	ZIKV
3_112	0	0.95174334671504	1	ZIKV
3_112	7	0.762234500399192	1	ZIKV
3_113	0	0.736356864800385	1	ZIKV
3_113	7	1.09431412093161	1	ZIKV
3_114	0	0.797606183752261	1	ZIKV
3_114	7	0.55829877600222	1	ZIKV
3_115	0	0.680136515077752	1	ZIKV
3_115	7	1.47038311631864	1	ZIKV
3_116	0	0.493126390979422	1	ZIKV
3_116	7	0.757140020662259	1	ZIKV
3_117	0	0.77975608954078	1	ZIKV
3_117	7	0.972448565943205	1	ZIKV
3_118	0	1.00979594729442	1	ZIKV
3_118	7	1.09119815473537	1	ZIKV
3_119	0	0.806221662714378	1	ZIKV
3_119	7	0.858388447202707	1	ZIKV
3_120	0	5.15439380999772	1	ZIKV
3_120	7	0.71187988259125	1	ZIKV
3_121	0	0.832317114192162	1	ZIKV
3_121	7	0.996965968298012	1	ZIKV
3_122	0	0.938177441996076	1	ZIKV
3_122	7	1.14568946023298	1	ZIKV
3_123	0	0.977822647275136	1	ZIKV
3_123	7	1.01123164432716	1	ZIKV
3_124	0	0.731545709690902	1	ZIKV
3_124	7	0.876848223624715	1	ZIKV
3_125	0	0.880495115624345	1	ZIKV
3_125	7	1.10880495378917	1	ZIKV
3_126	0	0.751209154461971	1	ZIKV
3_126	7	0.885917977917811	1	ZIKV
3_127	0	0.797893718766796	1	ZIKV
3_127	7	1.34828976058198	1	ZIKV
3_128	0	0.708521599484945	1	ZIKV
3_128	7	1.14412378841416	1	ZIKV
3_129	0	0.784375084429079	1	ZIKV
3_129	7	1.09727747322558	1	ZIKV
3_130	0	0.948764654986759	1	ZIKV
3_130	7	0.985491897352996	1	ZIKV
3_131	0	0.897587439688485	1	ZIKV
3_131	7	0.452095001771226	1	ZIKV
3_132	0	0.829830599194949	1	ZIKV
3_132	7	0.518203463485404	1	ZIKV
3_133	0	0.734192896786474	1	ZIKV
3_133	7	0.875581674368464	1	ZIKV
3_134	0	0.778013294867425	1	ZIKV
3_134	7	0.992581113689626	1	ZIKV
3_135	0	0.904482516011506	1	ZIKV
3_135	7	0.853376269275751	1	ZIKV
3_136	0	0.814124114250942	1	ZIKV
3_136	7	0.864256877606758	1	ZIKV
3_137	0	1.0162167436134	1	ZIKV
3_137	7	0.808178041140939	1	ZIKV
3_138	0	0.821337418185462	1	ZIKV
3_138	7	0.696032810846492	1	ZIKV
3_139	0	0.821244720659714	1	ZIKV
3_139	7	0.7805674237213	1	ZIKV
3_140	0	0.888591038580383	1	ZIKV
3_140	7	0.644664375403737	1	ZIKV
3_141	0	0.824735134098237	1	ZIKV
3_141	7	0.97537052153568	1	ZIKV
3_142	0	1.17478301631564	1	ZIKV
3_142	7	0.734418961538851	1	ZIKV
3_143	0	0.891208828189234	1	ZIKV
3_143	7	0.596791123205811	1	ZIKV
3_144	0	0.659650168874074	1	ZIKV
3_144	7	0.902166033644792	1	ZIKV
3_145	0	0.894642397464904	1	ZIKV
3_145	7	0.51256881037373	1	ZIKV
3_146	0	0.786081015763025	1	ZIKV
3_146	7	0.74706621270838	1	ZIKV
3_147	0	1.07343564017631	1	ZIKV
3_147	7	0.826881814471322	1	ZIKV
3_148	0	0.826054068758575	1	ZIKV
3_148	7	0.910786985010997	1	ZIKV
3_149	0	1.07625844532373	1	ZIKV
3_149	7	0.767456881845006	1	ZIKV
3_150	0	1.21481802823027	1	ZIKV
3_150	7	0.92946436845284	1	ZIKV
3_151	0	0.882797031865398	1	ZIKV
3_151	7	0.782347431067657	1	ZIKV
3_152	0	0.96299224393621	1	ZIKV
3_152	7	0.631676541185604	1	ZIKV
3_153	0	0.743121006667334	1	ZIKV
3_153	7	0.552893072310298	1	ZIKV
3_154	0	1.09893761579596	1	ZIKV
3_154	7	0.859054830020756	1	ZIKV
3_155	0	0.736177340833833	1	ZIKV
3_155	7	0.860294123562201	1	ZIKV
3_156	0	0.770412763330627	1	ZIKV
3_156	7	0.584384418547921	1	ZIKV
3_157	0	0.89041745517057	1	ZIKV
3_157	7	0.812616197032926	1	ZIKV
3_158	0	0.891012795372108	1	ZIKV
3_158	7	0.584283993091041	1	ZIKV
3_159	0	1.12058348898586	1	ZIKV
3_159	7	0.698722682470734	1	ZIKV
3_160	0	0.732519981060537	1	ZIKV
3_160	7	0.466315849783535	1	ZIKV
3_161	0	0.935102875440828	1	ZIKV
3_161	7	0.991653024434155	1	ZIKV
3_162	0	1.43651629056554	1	ZIKV
3_162	7	0.668715846438165	1	ZIKV
3_163	0	0.752181033217148	1	ZIKV
3_163	7	0.519662200835077	1	ZIKV
3_164	0	1.09321874497141	1	ZIKV
3_164	7	0.688925759665001	1	ZIKV
3_165	0	0.776381062191548	1	ZIKV
3_165	7	0.979741612048418	1	ZIKV
3_166	0	0.835483489063075	1	ZIKV
3_166	7	0.591736327067848	1	ZIKV
3_167	0	0.76549162364419	1	ZIKV
3_167	7	0.593429756328698	1	ZIKV
3_168	0	0.729611703630823	1	ZIKV
3_168	7	1.04952708484185	1	ZIKV
3_169	0	0.752744039035242	1	ZIKV
3_169	7	0.698662079910377	1	ZIKV
3_170	0	0.692575749490879	1	ZIKV
3_170	7	0.722228158691199	1	ZIKV
3_171	0	1.0577335246334	1	ZIKV
3_171	7	0.839666549227758	1	ZIKV
3_172	0	1.09016723583939	1	ZIKV
3_172	7	0.804753114311751	1	ZIKV
3_173	0	1.0605428548734	1	ZIKV
3_173	7	0.733689169685535	1	ZIKV
3_174	0	1.36546623689197	1	ZIKV
3_174	7	1.05751091711199	1	ZIKV
3_175	0	1.188767744441	1	ZIKV
3_175	7	0.925627316716545	1	ZIKV
3_176	0	0.791829327681602	1	ZIKV
3_176	7	0.932505752303639	1	ZIKV
3_177	0	1.09025010420295	1	ZIKV
3_177	7	0.984710367242279	1	ZIKV
3_2	0	0.354913109851843	0	ZIKV
3_2	7	0.275320390651563	0	ZIKV
3_3	0	0.679144134513375	0	ZIKV
3_3	7	0.302857581885491	0	ZIKV
3_4	0	0.707837291127004	0	ZIKV
3_4	7	0.554220124070324	0	ZIKV
3_5	0	0.509725684692586	0	ZIKV
3_5	7	0.468480637345405	0	ZIKV
3_6	0	0.9306266284774	0	ZIKV
3_6	7	0.611767974384217	0	ZIKV
3_7	0	0.373385342080664	0	ZIKV
3_7	7	0.422343296364149	0	ZIKV
3_8	0	0.794336548659729	0	ZIKV
3_8	7	0.517783696108583	0	ZIKV
3_81	0	0.822890181184554	1	ZIKV
3_81	7	0.604074460568298	1	ZIKV
3_82	0	0.87971019998045	1	ZIKV
3_82	7	0.695649902554091	1	ZIKV
3_83	0	0.661231373954201	1	ZIKV
3_83	7	1.03496206436051	1	ZIKV
3_84	0	0.895269669238853	1	ZIKV
3_84	7	1.12887908801605	1	ZIKV
3_85	0	1.09821732240331	1	ZIKV
3_85	7	0.845375678491468	1	ZIKV
3_86	0	0.605154884026715	1	ZIKV
3_86	7	0.65510375596937	1	ZIKV
3_87	0	0.677232676336593	1	ZIKV
3_87	7	0.813507496420263	1	ZIKV
3_88	0	0.922116010365337	1	ZIKV
3_88	7	0.86083116048415	1	ZIKV
3_89	0	0.878894610653326	1	ZIKV
3_89	7	1.02181841323218	1	ZIKV
3_9	0	0.733065121279242	0	ZIKV
3_9	7	0.366046848389805	0	ZIKV
3_90	0	0.77370728781048	1	ZIKV
3_90	7	1.03321418325174	1	ZIKV
3_91	0	0.768723169388336	1	ZIKV
3_91	7	0.731141396367164	1	ZIKV
3_92	0	0.662305103990613	1	ZIKV
3_92	7	0.953183534256979	1	ZIKV
3_93	0	0.748948141550639	1	ZIKV
3_93	7	0.848117012747028	1	ZIKV
3_94	0	1.20228167111297	1	ZIKV
3_94	7	0.776354297717643	1	ZIKV
3_95	0	1.04328605110461	1	ZIKV
3_95	7	0.96501612291669	1	ZIKV
3_96	0	0.892334314776409	1	ZIKV
3_96	7	1.13456336759798	1	ZIKV
3_97	0	0.775607377482724	1	ZIKV
3_97	7	0.661953807008989	1	ZIKV
3_98	0	0.953746120439753	1	ZIKV
3_98	7	1.04801251349895	1	ZIKV
3_99	0	0.941868714058439	1	ZIKV
3_99	7	0.827172499374672	1	ZIKV
